# Supplementary material for: Improved Detection of Potentially Pleiotropic Genes in Coronary Artery Disease and Chronic Kidney Disease Using GWAS Summary Statistics
Source: Front Genet. 2020 Dec 3;11:592461. doi: 10.3389/fgene.2020.592461 (PMC7744760; doi:10.3389/fgene.2020.592461)
Supplement: Supplementary file 2 [file Data_Sheet_2.xlsx]

## Sheet: Table S1
Table S1 Shared genetic risk factors between CAD and CKD in GWAS.
Gene	CAD					CKD
	PMID	N(case/control)	Population	SNP		PMID	N(case/control)	Population	SNP
GUCY1A3	29212778	88,192/162,544	UK Biobank	rs7692387		26305897	1,564/2856	African American	rs10019835
KCNH7	29212778	88,192/162,544	UK Biobank	rs33998987		26305897	1,564/2856	African American	rs4667466
BTBD11	29212778	88,192/162,544	UK Biobank	rs10778546		26305897	1,564/2856	African American	rs10778560
THSD7A	29472232	280/350	Han Chinese	rs17165136		31178898	1,105/27,817	African American, Hispanic cases, East Asian	rs74614630
PARP1	29212778	88,192/162,544	UK Biobank	rs6426551		31178898	1,105/27,817	African American, Hispanic cases, East Asian	rs76064236
IGF2R	29212778	88,192/162,544	UK Biobank	rs688359		29545352	1,143/4,074	European	rs146203232
ZNF618	27171184	11/146	Taiwanese	rs11793049		29545352	1,143/4,074	European	rs814698
PKD2L1	29212778	88,192/162,544	UK Biobank	rs603424		29545352	1,143/4,074	European	rs603424
LPA	29212778	88,192/162,544	UK Biobank	rs55730499		29885931	1,749/901	African American	rs79741405
RNLS	30809046	499/574	European	rs139401390		29885931	1,749/901	African American	rs17112571
GLI2	30809046	499/574	European	rs138730015		30809046	499/574	European	rs138730015
BCAS3	28714975	18,467/45,264	European	rs8068952		20383146	5,807/67,093	European	rs9895661
SLC22A2	31186284	1402	Han Chinese	rs144217738		20383146	5,807/67,093	European	rs2279463
VEGFA	29212778	88,192/162,544	UK Biobank	rs6905288		20383146	5,807/67,093	European	rs881858
ATXN2	29212778	88,192/162,544	UK Biobank	rs4766578		20383146	5,807/67,093	European	rs653178
SHROOM3	29212778	88,192/162,544	UK Biobank	rs12500824		26831199	12,385/104,780	European	rs17319721
FGF5	29212778	88,192/162,544	UK Biobank	rs10857147		31152163	64,164/561,055	European	rs12509595
LIPL1	29212778	88,192/162,544	UK Biobank	rs139401390		30809046	499/574	European	rs139401390
LIPF	29212778	88,192/162,544	UK Biobank	rs139401390		30809046	499/574	European	rs139401390
TBX2	29212778	88,192/162,544	UK Biobank	rs2286526		20383146	5,807/67,093	European	rs9895661
PLG	28714975	18,467/45,264	European	rs10455872		29885931	1,749/901	African American	rs79741405

## Sheet: Table S2
Table S2 Genetic correlation across six functional categories with LDSC
functional categories	rg	se	z	p
Coding	0.053	0.122	0.435	0.664
UTR	0.127	0.125	1.016	0.31
Promoter	0.161	0.089	1.812	0.07
DHS	0.197	0.063	3.152	0.0016
Intronic	0.085	0.075	1.138	0.255
Intergenic	0.264	0.057	4.669	3.03e-06

## Sheet: Table S3
Table S3 Associated Genes with CAD using MAGMA
GENE	CHR	START	STOP	NSNPS	Z	P	fdr	novel
ACER2	9	19308924	19552500	644	3.0019	0.0013413	0.0348596	1
ACSS2	20	33362765	33615769	487	3.0069	0.0013196	0.0343994	1
ACTN1	14	69240839	69546083	1076	2.9192	0.0017549	0.0428917	1
ACVR2A	2	148502085	148788396	559	3.8825	5.1692e-05	0.00301934	1
ADAMTSL2	9	136297285	136540641	784	2.906	0.0018305	0.0441756	1
ADK	10	75810942	76569061	1273	3.0398	0.0011838	0.0314785	1
AP3M1	10	75780014	76010826	441	3.3039	0.00047682	0.0166655	1
ARHGEF19	1	16424598	16639104	555	3.6689	0.00012182	0.0058257	1
ARMS2	10	124114178	124316868	692	2.8727	0.002035	0.0471939	1
ATP6V0A1	17	40510861	40774597	540	4.8777	5.3664e-07	8.64191e-05	1
BACH1	21	30571219	30834217	368	3.33	0.00043425	0.0154598	1
BBS10	12	76638265	76842222	566	3.0599	0.0011072	0.0302828	1
BCAS3	17	58655171	59570199	1226	4.9538	3.6382e-07	6.33231e-05	1
BNIP1	5	172471444	172691390	591	2.9462	0.0016087	0.0398842	1
BTBD19	1	45174153	45379801	486	2.855	0.0021519	0.0489356	1
C10orf55	10	75569726	75782535	420	2.9071	0.0018241	0.0441448	1
C15orf26	15	81326643	81541516	570	2.9043	0.0018406	0.0442334	1
C1orf50	1	43132915	43341413	430	3.2835	0.00051259	0.0176296	1
C4orf17	4	100332160	100563460	927	3.1103	0.00093461	0.0267513	1
C9orf96	9	136143283	136371220	873	3.211	0.00066135	0.0213803	1
CAB39L	13	49782785	50118262	907	3.8201	6.6708e-05	0.00364903	1
CAMK2G	10	75472258	75734349	430	3.3686	0.00037771	0.0139067	1
CCDC23	1	43172722	43383059	468	2.9675	0.0015013	0.0375456	1
CCDC30	1	42900559	43220335	878	3.5393	0.00020058	0.00836851	1
CCR10	17	40731419	40933845	274	3.6233	0.00014542	0.00652983	1
CCT8	21	30328642	30546118	541	2.9283	0.0017039	0.0418281	1
CD302	2	160525138	160754766	864	3.1796	0.00073747	0.0228139	1
CH25H	10	90865693	91067071	663	4.684	1.4068e-06	0.000187911	1
CHCHD1	10	75441807	75643406	229	2.9843	0.0014214	0.036109	1
CHMP1A	16	89610838	89824193	866	3.0429	0.0011715	0.0313449	1
CLDN19	1	43098763	43305925	460	3.2413	0.00059485	0.0195608	1
CNTNAP1	17	40734631	40952011	277	3.4807	0.00025009	0.0100216	1
COASY	17	40614091	40818299	348	3.9418	4.0435e-05	0.00248834	1
CPNE7	16	89542175	89763654	761	3.4834	0.00024751	0.00996459	1
CTAGE1	18	19893563	20097878	513	4.1592	1.5967e-05	0.00123931	1
DENND1B	1	197373878	197844623	723	3.196	0.00069676	0.0219486	1
DENND3	8	142038719	142305900	860	3.167	0.00077001	0.0234336	1
DGKH	13	42514171	42903891	1303	2.8738	0.0020275	0.04716	1
DYDC1	10	81995860	82216514	853	3.6003	0.00015892	0.00698559	1
DYDC2	10	82004500	82227829	876	3.6309	0.00014119	0.00640222	1
EIF2B3	1	45216193	45552394	788	3.4226	0.00031009	0.0119534	1
EPHA2	1	16350831	16582582	852	3.2153	0.0006516	0.0211445	1
ERMAP	1	43182775	43410660	512	2.869	0.0020587	0.0475562	1
EXOC6B	2	72306443	73153177	1283	3.3533	0.00039931	0.0144549	1
EZH1	17	40752292	40997071	266	3.5506	0.0001922	0.00803835	1
FAM133B	7	92090071	92319708	443	3.2712	0.00053553	0.0182727	1
FAM134C	17	40631525	40861445	380	3.8583	5.709e-05	0.00325734	1
FAM213A	10	82067584	82292753	741	4.2669	9.9082e-06	0.000857931	1
FBXO42	1	16476558	16778948	729	3.2799	0.00051923	0.017787	1
FER	5	107983522	108623373	2562	2.9716	0.0014812	0.0372049	1
FTO	16	53637874	54248379	1885	3.0959	0.00098124	0.027627	1
FUT11	10	75432048	75635976	225	2.993	0.0013811	0.0353466	1
GAB1	4	144157982	144495718	746	3.0623	0.0010981	0.0301296	1
GATAD1	7	91976761	92189381	365	3.4407	0.00029015	0.0113369	1
GBE1	3	81438849	81910950	993	3.0507	0.0011415	0.0308704	1
GLI4	8	144249606	144459101	735	2.8795	0.0019913	0.0466197	1
GNA14	9	79937994	80363232	1257	2.8611	0.002111	0.0483063	1
GOSR2	17	44900485	45118733	637	3.9968	3.2101e-05	0.00211928	1
GPIHBP1	8	144195067	144399044	704	3.2292	0.00062067	0.0202552	1
GPR179	17	36381492	36599693	364	2.9064	0.0018278	0.0441723	1
GSS	20	33416235	33643601	460	3.0011	0.0013449	0.0349006	1
HAUS6	9	18953134	19202940	1104	3.0757	0.00105	0.0290359	1
HECTD3	1	45368219	45577027	498	3.2012	0.00068437	0.021837	1
HELLS	10	96205523	96461856	515	3.2462	0.00058475	0.0194514	1
HIPK3	11	33178217	33478568	698	3.1661	0.00077246	0.0234336	1
HSD17B1	17	40603983	40807232	356	3.9889	3.3192e-05	0.00216641	1
HSF2BP	21	44849071	45179374	853	3.1058	0.00094879	0.0270225	1
IFIT2	10	90961705	91169033	696	4.4764	3.7956e-06	0.000433126	1
IFIT3	10	90987575	91200725	722	4.0483	2.5795e-05	0.00177081	1
IFT20	17	26555350	26762515	333	3.4094	0.00032549	0.0124082	1
IL10	1	206840947	207045839	566	3.0448	0.0011643	0.0312007	1
IRAK1BP1	6	79477260	79710683	556	3.0169	0.0012767	0.0335768	1
ITGB1BP1	2	9445814	9663643	402	2.8513	0.0021768	0.0493676	1
KBTBD12	3	127541901	127806514	700	3.1048	0.00095194	0.0270675	1
KCNE2	21	35636322	35843440	633	5.2894	6.1351e-08	1.35531e-05	1
KIAA0100	17	26841457	27072177	243	2.8722	0.0020383	0.0472069	1
LEPRE1	1	43112005	43332755	467	3.1714	0.00075848	0.0232966	1
LIPA	10	90873325	91111796	840	4.5834	2.2877e-06	0.00027566	1
LPIN3	20	39869559	40089222	557	2.9009	0.0018604	0.0445849	1
LRP10	14	23240959	23447291	609	3.2847	0.00051047	0.0175918	1
LY6H	8	144139330	144342053	629	3.1701	0.00076195	0.0233615	1
LY75-CD302	2	160525138	160861267	1182	2.8571	0.0021375	0.0487642	1
MAT1A	10	81931575	82149434	793	3.5306	0.00020732	0.00854625	1
MCU	10	74351888	74747452	357	2.9929	0.0013818	0.0353466	1
MED22	9	136107750	136315011	987	2.9821	0.0014315	0.0362205	1
MLX	17	40619077	40825221	352	3.9847	3.3778e-05	0.00218808	1
MMP14	14	23205741	23416808	695	3.0117	0.0012988	0.0340116	1
MRPS6	21	35345822	35615334	758	4.9297	4.1184e-07	7.02615e-05	1
MTTP	4	100385239	100645154	1010	3.2014	0.00068383	0.021837	1
MYH7B	20	33443637	33690240	542	3.0204	0.0012624	0.0332606	1
NAGLU	17	40587950	40796466	371	4.404	5.3142e-06	0.000548317	1
NDST2	10	75461668	75671589	317	3.1371	0.00085312	0.0251587	1
NEK8	17	26955831	27169784	277	3.4693	0.00026089	0.010382	1
NOC3L	10	95992988	96222683	506	3.4217	0.00031113	0.0119667	1
OBFC1	10	105537317	105778045	699	2.9592	0.0015421	0.0383987	1
OBP2B	9	135980665	136184637	981	3.3775	0.0003657	0.0136689	1
OR10H1	19	15817816	16018936	959	3.842	6.1012e-05	0.00340226	1
OR10H5	19	15804858	16005806	979	3.5598	0.00018555	0.0077791	1
OR11L1	1	247904229	248105198	983	2.9878	0.0014052	0.0358711	1
OR2L8	1	248012159	248213098	800	3.3619	0.00038711	0.0141021	1
OR2T8	1	247984319	248185258	912	3.1076	0.00094303	0.0269475	1
OR2W3	1	247958888	248159833	997	3.3413	0.00041695	0.0149365	1
ORC4	2	148587965	148879173	519	3.6557	0.00012825	0.00602146	1
PAK1	11	76933059	77285108	941	2.8967	0.0018853	0.0450035	1
PDE1A	2	182904761	183487572	1977	2.9127	0.0017916	0.0436032	1
PEX1	7	92016336	92257845	458	3.4334	0.00029804	0.0116188	1
PHF11	13	49969800	50203117	954	3.8468	5.9835e-05	0.00335836	1
PHIP	6	79544135	79888011	730	3.1601	0.00078849	0.0237942	1
PLAU	10	75570861	75777258	408	2.9283	0.0017041	0.0418281	1
PLCG1	20	39666160	39904357	395	4.1943	1.3686e-05	0.00112279	1
PLEKHA1	10	124034093	124291871	899	3.1968	0.00069472	0.0219244	1
PLEKHH3	17	40719931	40929048	298	3.5848	0.00016864	0.00724647	1
PLIN2	9	19015758	19227604	804	3.1684	0.00076644	0.0234335	1
PLK3	1	45166035	45371667	485	2.9121	0.0017948	0.0436195	1
PPCS	1	42822011	43039049	673	3.3849	0.000356	0.0133935	1
PPIH	1	43024047	43242429	555	3.7723	8.0886e-05	0.00429969	1
PPM1D	17	58577543	58843640	189	3.6378	0.00013751	0.00635059	1
PREX1	20	47140792	47544420	1385	3.5598	0.00018554	0.0077791	1
PROCA1	17	26930533	27138872	242	3.4182	0.00031513	0.0120936	1
PRTG	15	55803738	56135177	1340	3.774	8.0338e-05	0.00428577	1
PSMC3IP	17	40624327	40829849	348	3.8879	5.0549e-05	0.00298291	1
PSTPIP1	15	77187464	77429671	434	3.5828	0.00016995	0.0072846	1
PTCH2	1	45185515	45408616	542	3.0881	0.0010073	0.0281309	1
PTRF	17	40454466	40675338	446	4.1386	1.7474e-05	0.00131482	1
PWWP2B	10	134110701	134331358	847	3.0496	0.0011455	0.0308704	1
PYGB	20	25128705	25378648	729	2.9945	0.0013747	0.0353466	1
PYGO1	15	55731084	55981050	857	3.2028	0.00068043	0.0217927	1
PYHIN1	1	158801336	159046849	1029	2.9732	0.0014734	0.0371172	1
RAB34	17	26941298	27145286	247	3.3919	0.00034708	0.0130865	1
RAMP2	17	40813211	41015060	153	3.629	0.00014224	0.00643291	1
RAPH1	2	204198404	204500058	562	4.1266	1.8411e-05	0.00136741	1
RBM23	14	23269853	23488396	537	3.3153	0.00045764	0.016126	1
RBM48	7	92058086	92266823	415	3.1981	0.00069178	0.0218717	1
RCBTB1	13	50006081	50259719	1002	3.2444	0.00058843	0.0194928	1
RCN2	15	77123961	77342601	443	3.0037	0.0013337	0.0347145	1
REM2	14	23252431	23456889	581	3.0753	0.0010515	0.0290359	1
RFT1	3	53022500	53264470	662	3.0166	0.0012783	0.0335768	1
RIMKLA	1	42746467	42989900	638	3.2477	0.00058162	0.0194223	1
RPL13	16	89527064	89733237	670	3.7299	9.579e-05	0.00488331	1
RPL23A	17	26946999	27151374	262	3.3291	0.0004356	0.0154759	1
RPL7A	9	136115068	136318280	959	3.0478	0.0011525	0.0309326	1
RPRML	17	44955521	45156614	598	3.7615	8.4457e-05	0.00446404	1
RPS6	9	19276253	19480235	562	2.8812	0.0019807	0.0464838	1
RRAGA	9	18949371	19151021	954	3.1363	0.00085561	0.0251587	1
RRP1B	21	44979431	45215960	632	3.5966	0.00016118	0.00703112	1
RSG1	1	16458181	16663659	478	3.6339	0.00013958	0.0063682	1
RUVBL1	3	127699799	127942671	586	3.3762	0.00036744	0.013675	1
SDF2	17	26875373	27089207	203	3.119	0.00090743	0.0261908	1
SEC61A1	3	127671211	127890526	538	3.7041	0.00010609	0.0052708	1
SETDB2	13	49918428	50169139	925	3.9282	4.2786e-05	0.00262365	1
SH2D4B	10	82197657	82506316	1086	3.1062	0.00094764	0.0270225	1
SH3PXD2A	10	105253783	105715164	1248	3.041	0.0011791	0.0314719	1
SLC45A4	8	142117264	142364728	783	2.9927	0.0013826	0.0353466	1
SLCO1B1	12	21184127	21492730	1238	3.0339	0.0012071	0.0319501	1
SLK	10	105627469	105887342	649	3.1216	0.00089947	0.0260327	1
SMAD7	18	46346222	46577081	759	2.8472	0.0022055	0.0497421	1
SMARCA5	4	144334615	144578642	479	3.1499	0.00081662	0.0244716	1
SOCS7	17	36408006	36661846	570	2.8999	0.0018666	0.0446714	1
SPG7	16	89474795	89724176	731	3.3441	0.00041282	0.0148194	1
SPHKAP	2	228744669	229146361	1329	3.1478	0.00082256	0.0246068	1
SPIN1	9	90903296	91193622	611	3.0245	0.0012453	0.0329107	1
SPR	2	73014511	73219289	251	2.9272	0.00171	0.0419132	1
STAT3	17	40365342	40640513	526	3.9762	3.5012e-05	0.00223441	1
SUPT6H	17	26889301	27129249	259	3.3028	0.00047859	0.0166935	1
SURF1	9	136118659	136323361	941	3.1907	0.0007097	0.0221183	1
SURF2	9	136123420	136328041	912	3.132	0.00086812	0.0253966	1
SURF4	9	136128324	136344820	933	3.0781	0.0010417	0.0289464	1
SYN3	22	32808539	33554377	2638	3.2081	0.000668	0.0214745	1
TBC1D12	10	96062185	96396089	711	3.5699	0.00017858	0.00759951	1
TCTEX1D4	1	45171585	45372957	470	2.9554	0.0015612	0.0388182	1
TIMP3	22	33096801	33359028	923	3.6182	0.00014833	0.00662144	1
TLCD1	17	26951365	27153949	262	3.4522	0.00027806	0.010914	1
TMEM199	17	26584686	26789089	325	3.069	0.0010738	0.0295098	1
TMEM97	17	26546120	26755711	329	3.1891	0.00071352	0.0221525	1
TNFAIP1	17	26562547	26774035	335	3.1664	0.00077167	0.0234336	1
TOP1	20	39557461	39853126	577	3.5377	0.00020183	0.00840032	1
TRAF4	17	26971022	27177976	274	3.454	0.0002762	0.0108697	1
TRIM58	1	247920500	248143438	1167	2.993	0.0013814	0.0353466	1
TSEN15	1	183920810	184143344	544	3.3055	0.00047406	0.0166027	1
TSPAN14	10	82114037	82382391	1017	3.9981	3.1925e-05	0.00211577	1
TSPAN3	15	77236359	77463570	408	3.2342	0.00060996	0.0199814	1
TUBG1	17	40661357	40867256	345	3.7716	8.1098e-05	0.00429969	1
TUBG2	17	40711265	40919024	306	3.633	0.00014007	0.0063682	1
UROD	1	45377804	45581341	485	3.0935	0.00098891	0.0277523	1
USP10	16	84633554	84913527	1282	3.1847	0.00072456	0.0224548	1
VCL	10	75657871	75979914	632	3.3514	0.00040204	0.0145232	1
VPS25	17	40825453	41031618	153	3.3649	0.00038283	0.014002	1
WNK4	17	40832648	41049084	161	3.3393	0.00041997	0.0150135	1
WNT3	17	44739871	44996126	422	3.7264	9.7125e-05	0.00493676	1
WNT9B	17	44828967	45054437	537	4.2275	1.1814e-05	0.000994775	1
YBX1	1	43048065	43268020	512	3.7536	8.7172e-05	0.00457945	1
ZEB1	10	31508100	31918742	680	2.9046	0.0018383	0.0442334	1
ZFP41	8	144228990	144444875	745	3.1111	0.00093202	0.0267513	1
ZHX3	20	39707088	40028739	640	3.5951	0.0001621	0.00704518	1
ZMYND12	1	42796000	43021938	668	3.3734	0.00037122	0.0137559	1
ZNF397	18	32720993	32938397	512	3.0572	0.0011172	0.0305079	1
ABCG5	2	43939610	44165958	935	3.0369	0.0011952	0.0317327	0
ABCG8	2	43966102	44205605	943	3.6512	0.0001305	0.00611045	0
ABI2	2	204092961	204396896	502	4.6727	1.4866e-06	0.000195539	0
ACAD10	12	112023856	112294911	308	4.401	5.3877e-06	0.000549322	0
ACOX1	17	73837588	74075515	578	3.1672	0.00076945	0.0234336	0
ACTR2	2	65354828	65598390	701	2.9404	0.0016388	0.0405139	0
ACYP1	14	75419927	75630736	393	4.6957	1.3285e-06	0.000183131	0
ADAM15	1	154923747	155135252	355	3.8669	5.5119e-05	0.00316585	0
ADAMTS7	15	78951544	79203773	903	8.3762	2.7327e-17	5.23191e-14	0
ADAR	1	154454533	154700456	539	3.4051	0.00033069	0.0125745	0
AIDA	1	222741354	222985864	529	7.6441	1.0522e-14	1.39465e-11	0
ALDH2	12	112104690	112347789	320	4.3476	6.883e-06	0.000630884	0
ALKBH5	17	17986866	18213267	496	2.9421	0.0016301	0.0403567	0
AMIGO3	3	49654266	49857238	287	3.699	0.0001082	0.00530636	0
AMT	3	49354210	49560111	341	3.8515	5.8695e-05	0.00332689	0
ANAPC13	3	134096545	134304865	481	3.2471	0.00058289	0.019427	0
ANKRD50	4	125485203	125733887	816	3.6398	0.00013641	0.0063185	0
ANKRD52	12	56531590	56752143	257	4.391	5.641e-06	0.000555429	0
ANXA9	1	150854498	151068114	497	2.9082	0.0018176	0.0440493	0
AP1M2	19	10583346	10797991	641	4.5352	2.8773e-06	0.000339581	0
AP3D1	19	2000986	2251556	750	3.5067	0.00022687	0.00919811	0
AP4M1	7	99599129	99804803	342	3.1106	0.00093345	0.0267513	0
AP5B1	11	65441368	65648062	507	3.5984	0.00016009	0.00701048	0
APEH	3	49611434	49820934	306	3.7816	7.7908e-05	0.00418203	0
APOA1	11	116606468	116808338	662	3.2804	0.00051827	0.017787	0
APOA4	11	116591417	116794011	674	3.1472	0.00082417	0.0246123	0
APOB	2	21124300	21366945	527	4.7975	8.0313e-07	0.000124446	0
APOC1	19	45317920	45522606	665	5.5348	1.5578e-08	4.02254e-06	0
APOC2	19	45349238	45552822	599	4.4431	4.4338e-06	0.000477493	0
APOC3	11	116600623	116803787	662	3.2618	0.00055346	0.018773	0
APOC4	19	45345494	45548753	607	4.5926	2.1885e-06	0.000267165	0
APOE	19	45309038	45512650	670	5.4781	2.1497e-08	5.36833e-06	0
APOF	12	56654354	56856583	280	4.2612	1.0167e-05	0.000875938	0
ARHGEF26	3	153738791	154075616	956	4.6262	1.8625e-06	0.000232556	0
ARL15	5	53080613	53706403	2224	3.3482	0.00040665	0.0146284	0
ARL3	10	104333483	104574190	572	3.1914	0.00070799	0.0221183	0
ARL4D	17	41376352	41578504	485	3.4539	0.0002763	0.0108697	0
ARMC8	3	137806089	138117228	500	4.7838	8.6023e-07	0.000131122	0
ARNTL	11	13199324	13508812	959	5.2039	9.758e-08	2.02578e-05	0
AS3MT	10	104529209	104761655	633	5.0417	2.3076e-07	4.23003e-05	0
ATAD2B	2	23871533	24249936	1267	3.5656	0.00018154	0.00766695	0
ATG4D	19	10554569	10764099	637	3.9629	3.7018e-05	0.00232795	0
ATP2B1	12	89881825	90149844	545	5.6793	6.7623e-09	1.94202e-06	0
ATP5G1	17	46870147	47073232	582	4.7821	8.675e-07	0.000131122	0
ATP5SL	19	41837222	42045843	485	4.4734	3.85e-06	0.000433591	0
ATP8B2	1	154198035	154423780	595	4.337	7.2231e-06	0.000658525	0
ATPAF2	17	17821333	18042480	393	4.6805	1.431e-06	0.000189674	0
ATXN2	12	111790017	112137480	355	5.2774	6.5509e-08	1.41098e-05	0
AXIN2	17	63424682	63657740	690	3.0772	0.0010449	0.0289464	0
AXL	19	41625103	41867672	649	5.1259	1.4802e-07	2.86693e-05	0
AZGP1	7	99464349	99673735	453	4.2013	1.3268e-05	0.00109388	0
B3GNT3	19	17805918	18024385	765	4.4022	5.3575e-06	0.000549322	0
B3GNT8	19	41831263	42034635	469	4.6687	1.5153e-06	0.000196356	0
B4GALT5	20	48149482	48430421	788	3.5863	0.00016767	0.0072228	0
B9D2	19	41760321	41970078	417	6.0667	6.5272e-10	2.67786e-07	0
BACE1	11	117056401	117286972	619	3.2575	0.00056195	0.018949	0
BBOX1	11	26962508	27249354	985	3.1534	0.00080699	0.0242252	0
BCAM	19	45212315	45424678	750	5.2471	7.725e-08	1.64333e-05	0
BCAP29	7	107120421	107363762	470	4.2764	9.4951e-06	0.000834745	0
BCAR1	16	75162927	75401951	1100	6.0231	8.558e-10	3.35143e-07	0
BCKDHA	19	41803693	42030910	508	5.9759	1.1443e-09	4.1078e-07	0
BCL3	19	45151977	45363301	686	3.4641	0.00026604	0.0105625	0
BLM	15	91160557	91458692	848	4.1742	1.4952e-05	0.00119084	0
BNIPL	1	150909028	151120076	501	2.8508	0.0021803	0.0493676	0
BRAP	12	111979949	112223790	225	4.9066	4.633e-07	7.82659e-05	0
BROX	1	222785894	223008538	509	7.1193	5.4224e-13	5.49608e-10	0
BSN	3	49491921	49808982	463	4.2503	1.0673e-05	0.000914958	0
BSND	1	55364616	55574465	807	3.37	0.00037583	0.0138671	0
BTBD10	11	13309555	13584838	754	4.1528	1.6422e-05	0.00125207	0
C10orf32	10	104513966	104724718	594	5.1668	1.1904e-07	2.41315e-05	0
C12orf43	12	121340224	121554305	835	3.8239	6.567e-05	0.00361521	0
C19orf38	19	10859105	11080360	478	6.494	4.1785e-11	2.66666e-08	0
C19orf52	19	10939423	11140916	453	6.3557	1.0372e-10	5.75254e-08	0
C1orf86	1	2015898	2244159	592	3.2521	0.00057273	0.0191998	0
C2orf44	2	24152205	24370296	717	3.6809	0.00011618	0.00557632	0
C2orf68	2	85732375	85939179	563	5.9861	1.0746e-09	3.93967e-07	0
C3orf20	3	14616605	14914543	1022	4.1633	1.5686e-05	0.00122301	0
C4orf3	4	120117573	120325600	950	3.1983	0.00069121	0.0218717	0
C4orf51	4	146501355	146753948	666	3.1299	0.00087418	0.0254442	0
C6orf15	6	30978999	31180332	2458	4.043	2.638e-05	0.00179666	0
C9orf53	9	21867137	22067753	407	10.979	2.3989e-28	1.37785e-24	0
CABIN1	22	24307764	24674596	693	3.5243	0.00021233	0.00873188	0
CALCOCO2	17	46808349	47042607	682	5.0133	2.6755e-07	4.80224e-05	0
CAMKV	3	49795421	50007369	313	3.5043	0.00022891	0.00925903	0
CAMP	3	48164836	48366981	335	3.1614	0.00078497	0.0237486	0
CARKD	13	111167806	111392342	955	2.9839	0.0014229	0.036109	0
CARM1	19	10882252	11133448	565	6.6906	1.1112e-11	8.32482e-09	0
CARS2	13	111193756	111458480	954	3.8072	7.0285e-05	0.00383253	0
CBLC	19	45181125	45403903	802	4.4521	4.2507e-06	0.000467719	0
CCDC157	22	30652626	30872818	639	3.5645	0.00018231	0.00768064	0
CCDC167	6	37350696	37567700	698	3.6078	0.00015443	0.0068582	0
CCDC85C	14	99877602	100170727	780	3.9657	3.6591e-05	0.00230952	0
CCDC92	12	124320954	124557163	606	2.8737	0.0020287	0.04716	0
CCDC97	19	41716093	41930788	452	6.3508	1.0707e-10	5.75254e-08	0
CCHCR1	6	31010215	31226015	2777	3.7056	0.00010543	0.0052708	0
CCNL1	3	156765585	156978482	584	2.9218	0.0017404	0.0425978	0
CDC25A	3	48098667	48329801	320	3.3741	0.00037033	0.0137525	0
CDHR4	3	49728166	49937254	304	3.427	0.00030513	0.011815	0
CDKN2A	9	21867750	22094490	473	12.319	3.5567e-35	3.06427e-31	0
CDKN2B	9	21902901	22109312	440	13.619	1.5333e-42	2.64203e-38	0
CDKN2D	19	10577137	10779655	628	4.4376	4.5487e-06	0.000483819	0
CDSN	6	30982864	31188252	2498	3.9422	4.0361e-05	0.00248834	0
CEACAM16	19	45102420	45313986	636	2.9996	0.0013516	0.0350217	0
CELF3	1	151572533	151789296	412	2.8733	0.0020308	0.04716	0
CELSR2	1	109692640	109918378	542	6.8917	2.7567e-12	2.50004e-09	0
CENPA	2	26908881	27117455	475	3.404	0.00033204	0.0125745	0
CENPW	6	126560934	126904466	410	3.6607	0.00012578	0.00593785	0
CEP120	5	122580578	122859286	809	4.2146	1.251e-05	0.00104135	0
CEP63	3	134104574	134393855	674	3.0408	0.0011799	0.0314719	0
CEP70	3	138113180	138413225	515	4.016	2.9591e-05	0.00198398	0
CERS2	1	150837648	151047479	456	3.1379	0.00085083	0.0251587	0
CFDP1	16	75227607	75567387	1513	6.1931	2.9495e-10	1.33744e-07	0
CHN1	2	175564041	175970107	848	3.292	0.00049739	0.0172099	0
CHST5	16	75462427	75669068	731	3.6085	0.00015401	0.00685723	0
CHST6	16	75407021	75628926	839	5.1467	1.3254e-07	2.62505e-05	0
CKS1B	1	154847117	155051725	311	4.7314	1.1151e-06	0.000162833	0
CLPTM1	19	45357841	45596604	693	4.4157	5.0333e-06	0.000525629	0
CNNM2	10	104578074	104938344	931	4.4942	3.4908e-06	0.000401	0
CNPY2	12	56604212	56810128	238	4.3606	6.4856e-06	0.00061274	0
CNPY4	7	99617264	99823128	374	3.155	0.00080251	0.0241749	0
COG5	7	106742188	107304959	1153	4.3931	5.5875e-06	0.000555429	0
COL4A1	13	110701309	111059496	1546	7.3091	1.3449e-13	1.54493e-10	0
COL4A2	13	110859630	111265373	1978	5.7788	3.762e-09	1.13725e-06	0
COPS6	7	99586582	99789822	339	3.1719	0.0007572	0.0232966	0
COQ10A	12	56560641	56764750	233	4.2969	8.6612e-06	0.000770608	0
CS	12	56565482	56794175	247	4.3749	6.0754e-06	0.000588119	0
CSNK1G3	5	122747792	123052738	701	3.8502	5.9013e-05	0.00333394	0
CTRB1	16	75152883	75358822	982	5.4498	2.5219e-08	6.20784e-06	0
CTRB2	16	75137993	75341072	945	5.1063	1.6429e-07	3.11086e-05	0
CTSH	15	79114091	79337420	797	6.5576	2.7344e-11	1.81217e-08	0
CTSK	1	150668683	150880917	404	2.8967	0.0018857	0.0450035	0
CUX2	12	111371827	111888358	667	3.8458	6.0076e-05	0.00336094	0
CXCL12	10	44765600	44980545	867	5.0509	2.1989e-07	4.07411e-05	0
CYP17A1	10	104490287	104697290	591	5.1106	1.6054e-07	3.07363e-05	0
CYP20A1	2	204003163	204270563	455	4.8266	6.9429e-07	0.000108757	0
CYP26A1	10	94733231	94937641	603	2.8809	0.0019828	0.0464838	0
CYP26C1	10	94721020	94928454	587	3.2579	0.00056122	0.018949	0
CYP2S1	19	41599114	41813444	657	4.011	3.0237e-05	0.00201769	0
CYP46A1	14	100050754	100293638	758	4.1201	1.8931e-05	0.0014	0
CYP4F11	19	15923179	16145676	1235	4.5364	2.8616e-06	0.000339581	0
CYP4F2	19	15888833	16108930	1153	4.7961	8.0889e-07	0.000124446	0
DAG1	3	49406135	49673051	411	4.1354	1.7721e-05	0.00132761	0
DCST1	1	154906281	155123406	362	4.3922	5.6101e-06	0.000555429	0
DCST2	1	154891002	155106257	359	4.3331	7.3497e-06	0.00066654	0
DENND5A	11	9060374	9386873	909	3.9752	3.5166e-05	0.00223596	0
DHX36	3	153893456	154142286	573	4.4341	4.6218e-06	0.000488578	0
DHX58	17	40153421	40364751	349	4.2965	8.6761e-06	0.000770608	0
DHX8	17	41461333	41701680	512	3.8671	5.5063e-05	0.00316585	0
DIRC3	2	218048745	218721316	1971	3.1541	0.0008051	0.0242106	0
DISP1	1	222888430	223279337	1085	5.2182	9.0328e-08	1.8981e-05	0
DMPK	19	46172966	46385815	522	3.5811	0.00017105	0.00731355	0
DMWD	19	46186263	46396060	537	3.1212	0.00090044	0.0260327	0
DNAJC7	17	40028438	40269715	437	3.1274	0.00088183	0.0255805	0
DNM2	19	10728728	11042586	699	6.1302	4.3895e-10	1.93937e-07	0
DOCK6	19	11209968	11473168	871	4.1551	1.6255e-05	0.0012504	0
DOT1L	19	2064147	2332577	856	2.9735	0.0014719	0.0371172	0
DPCR1	6	30808776	31021998	1317	2.9968	0.0013643	0.0351394	0
DPH1	17	1833430	2046725	691	4.7264	1.1426e-06	0.000165447	0
DPYSL5	2	26970968	27273219	575	3.0109	0.0013024	0.0340541	0
DRG2	17	17891180	18111299	428	4.366	6.3271e-06	0.000605679	0
DSTN	20	17450598	17688652	729	2.851	0.0021794	0.0493676	0
DUS4L	7	107104401	107318968	423	4.3314	7.4093e-06	0.000668427	0
DUSP6	12	89641601	89846636	569	3.2295	0.00062013	0.0202552	0
DYNC2LI1	2	43901177	44137149	1016	3.3499	0.00040415	0.0145688	0
EDEM2	20	33603159	33835161	565	3.0937	0.0009883	0.0277523	0
EDNRA	4	148302068	148566106	698	4.3616	6.4548e-06	0.00061274	0
EFNA1	1	155000348	155207386	372	3.0095	0.0013083	0.0341565	0
EFNA3	1	154951347	155160014	373	3.9102	4.6117e-05	0.00277847	0
EFNA4	1	154936212	155142029	356	3.9852	3.3717e-05	0.00218808	0
EHBP1	2	62800985	63373621	945	3.5936	0.00016305	0.00705908	0
EHBP1L1	11	65243508	65460116	354	3.7928	7.4481e-05	0.00402314	0
EIF2B2	14	75369611	75576294	418	4.3072	8.2653e-06	0.000741768	0
ELFN1	7	1648797	1887590	897	3.7947	7.391e-05	0.00400485	0
EML2	19	46012657	46248775	669	3.097	0.00097734	0.0275623	0
ENSA	1	150494598	150702098	514	3.3673	0.00037951	0.0139215	0
ERP29	12	112351151	112561024	294	4.1186	1.9062e-05	0.0014007	0
ESYT3	3	138053414	138297256	496	5.2805	6.441e-08	1.40487e-05	0
ETV4	17	41505210	41723800	479	3.7351	9.3828e-05	0.00481176	0
EXOC6	10	94494469	94919251	1201	2.8568	0.0021395	0.0487642	0
EXOSC5	19	41792275	42003256	447	5.5881	1.1477e-08	3.09e-06	0
F2RL1	5	76014832	76231140	555	3.2438	0.00058963	0.0194928	0
FABP2	4	120138404	120343316	956	3.1899	0.00071151	0.02213	0
FAM109A	12	111698454	111906925	331	4.0253	2.8451e-05	0.001915	0
FAM117B	2	203399900	203734480	549	6.7625	6.7801e-12	5.31036e-09	0
FAM177A1	14	35414112	35652589	954	2.9162	0.0017714	0.0431726	0
FAM177B	1	222810557	223024002	491	6.4471	5.7012e-11	3.3875e-08	0
FAM212A	3	49740686	49942463	292	3.423	0.00030971	0.0119534	0
FAM46A	6	82355446	82562428	559	4.1143	1.942e-05	0.00141192	0
FAM89B	11	65239819	65441669	320	3.5683	0.00017963	0.00762366	0
FBF1	17	73806617	74037119	605	3.6416	0.00013549	0.00630981	0
FBXO24	7	100083955	100298740	307	2.8637	0.0020935	0.0480975	0
FBXO46	19	46113886	46334151	585	3.9476	3.9473e-05	0.00244662	0
FCHO1	19	17758526	17999377	935	4.2103	1.2753e-05	0.00105648	0
FES	15	91327664	91539006	783	3.8831	5.1577e-05	0.00301934	0
FGD5	3	14760468	15076072	1050	5.85	2.4582e-09	8.14562e-07	0
FHL3	1	38362441	38571187	493	3.7558	8.639e-05	0.00455225	0
FHL5	6	96910423	97164512	755	3.8248	6.5439e-05	0.00361404	0
FKBP1B	2	24172583	24386550	699	3.6058	0.0001556	0.00687915	0
FLAD1	1	154855769	155065587	322	5.0345	2.396e-07	4.34584e-05	0
FLT1	13	28774482	29169265	1025	3.4821	0.00024878	0.00999237	0
FNDC3B	3	171657417	172218492	1596	3.143	0.00083621	0.0249286	0
FOLH1	11	49068186	49330222	885	3.0478	0.0011525	0.0309326	0
FOPNL	16	15859576	16082447	863	3.2	0.00068705	0.021837	0
FOXA3	19	46267517	46477055	648	2.8597	0.0021204	0.048457	0
FTMT	5	121087649	121288523	743	3.0532	0.001132	0.0307472	0
FURIN	15	91311821	91526688	789	4.076	2.2911e-05	0.00161134	0
GALK1	17	73654017	73861280	432	3.6029	0.00015733	0.00693338	0
GALNT4	12	89813189	90018583	480	4.6904	1.3636e-06	0.000184358	0
GATS	7	99698277	99969855	443	2.8549	0.0021527	0.0489356	0
GATSL3	22	30581106	30785616	525	4.4132	5.0917e-06	0.000528525	0
GGCX	2	85671977	85888657	608	6.3795	8.8829e-11	5.10204e-08	0
GGT5	22	24515621	24741110	522	4.0766	2.285e-05	0.00161134	0
GHDC	17	40241104	40446550	291	3.6663	0.00012302	0.00583955	0
GHSR	3	172061080	172266246	775	3.2729	0.00053229	0.0181982	0
GIGYF2	2	233462014	233825289	1054	3.4547	0.00027549	0.0108697	0
GIP	17	46935917	47145955	540	5.6254	9.2524e-09	2.5306e-06	0
GIPR	19	46071501	46285717	550	3.7014	0.00010721	0.00529322	0
GJC3	7	99420891	99627243	483	3.8887	5.0393e-05	0.00298291	0
GLP1R	6	38916556	39155520	891	3.6231	0.00014552	0.00652983	0
GLS2	12	56764727	56982198	403	2.8614	0.0021089	0.0483063	0
GMCL1	2	69956817	70206727	541	2.9669	0.0015042	0.0375636	0
GMPPB	3	49658908	49861407	288	3.7032	0.00010645	0.0052708	0
GOLPH3L	1	150518700	150769672	585	2.9983	0.0013572	0.0350846	0
GPC2	7	99667228	99874990	374	2.867	0.002072	0.0477223	0
GPR149	3	153955460	154247504	710	3.6333	0.00013993	0.0063682	0
GPR22	7	107010501	107216125	422	4.3587	6.5431e-06	0.00061274	0
GPX1	3	49294608	49495791	290	3.2542	0.00056865	0.0191002	0
GUCY1A2	11	106444737	106989171	1744	3.0208	0.0012606	0.0332606	0
GUCY1A3	4	156487861	156758214	911	5.5341	1.5641e-08	4.02254e-06	0
GUCY1B3	4	156580124	156828794	879	4.7314	1.1151e-06	0.000162833	0
H2AFV	7	44766487	44987725	536	3.3003	0.00048293	0.0168108	0
H3F3B	17	73672514	73875860	448	3.7252	9.7592e-05	0.00494591	0
HBP1	7	106709405	106942974	496	3.4026	0.00033376	0.0126119	0
HCG27	6	31065536	31271745	3922	2.9547	0.0015651	0.0388591	0
HCRT	17	40236077	40437470	296	3.7506	8.8213e-05	0.00458251	0
HDDC3	15	91374147	91575799	634	4.3594	6.5203e-06	0.00061274	0
HDGFL1	6	22469677	22670750	908	3.2631	0.00055105	0.0187651	0
HHIPL1	14	100011479	100243011	818	4.1774	1.4746e-05	0.00118229	0
HHIPL2	1	222595601	222821444	549	5.6353	8.7387e-09	2.42865e-06	0
HIC1	17	1858392	2062981	637	4.9378	3.9506e-07	6.80728e-05	0
HNF1A	12	121316548	121540314	842	3.8398	6.157e-05	0.0034223	0
HNRNPUL1	19	41668390	41913811	543	6.5957	2.1163e-11	1.51942e-08	0
HORMAD1	1	150570534	150793364	498	2.8949	0.0018961	0.0451885	0
HOXB13	17	46702126	46906111	596	3.1307	0.00087187	0.0254442	0
HOXC4	12	54310635	54549814	522	2.9726	0.0014764	0.0371385	0
HSPB9	17	40174755	40375371	331	4.6558	1.6133e-06	0.000205917	0
HSPG2	1	22048724	22363790	1429	3.1612	0.0007856	0.0237486	0
ICA1L	2	203537872	203836708	577	8.416	1.9482e-17	4.19618e-14	0
IGF2BP1	17	46974773	47233507	710	5.3494	4.4129e-08	1.02755e-05	0
IGF2R	6	160290130	160627583	930	4.1773	1.4752e-05	0.00118229	0
IL23A	12	56632662	56834194	273	4.5914	2.2017e-06	0.000267165	0
IL6R	1	154277668	154541926	751	4.8593	5.8894e-07	9.39632e-05	0
ILF3	19	10664936	10903095	682	4.5405	2.8065e-06	0.000335825	0
ING1	13	111264969	111473421	742	3.9828	3.4061e-05	0.00219001	0
INPP5B	1	38226368	38512729	638	3.5098	0.00022426	0.00911374	0
INSL3	19	17827321	18032383	694	3.5981	0.0001603	0.00701048	0
INTS1	7	1409912	1644018	683	2.9034	0.0018458	0.0442966	0
INTS10	8	19574917	19809586	1060	3.3672	0.00037973	0.0139215	0
IP6K1	3	49661727	49923973	371	3.734	9.4242e-05	0.00481865	0
IPO7	11	9306168	9569674	699	3.0501	0.0011438	0.0308704	0
IPO9	1	201698287	201953422	585	3.7112	0.00010313	0.005196	0
IRF2BP1	19	46286865	46489376	654	2.9184	0.0017592	0.0429359	0
ITGB4	17	73617515	73853899	466	3.6616	0.00012532	0.00593239	0
ITGB8	7	20270724	20555382	1163	3.4157	0.00031813	0.0121545	0
IZUMO4	19	1996867	2199583	628	3.2042	0.00067707	0.0217255	0
JAK3	19	17835592	18058841	729	3.4281	0.00030387	0.0117928	0
KALRN	3	123713557	124540036	2724	3.5129	0.00022159	0.00902652	0
KANK2	19	11174942	11408243	830	7.24	2.2438e-13	2.41643e-10	0
KAT2A	17	40165128	40373382	340	4.4564	4.1683e-06	0.000466389	0
KAT5	11	65379472	65587077	476	4.1574	1.6092e-05	0.00124341	0
KCNH4	17	40208909	40433296	355	4.2696	9.79e-06	0.000851977	0
KCNJ13	2	233530511	233741275	565	3.6994	0.00010807	0.00530636	0
KCNK3	2	26815580	27054066	561	2.9704	0.001487	0.0372962	0
KCNK5	6	39056746	39297251	1079	4.6611	1.5728e-06	0.000202246	0
KCNK7	11	65260325	65463467	323	4.0939	2.1206e-05	0.0015225	0
KCNN3	1	154569941	154942754	909	3.7042	0.00010605	0.0052708	0
KEAP1	19	10496795	10714054	622	3.1005	0.00096609	0.0272897	0
KIAA1324	1	109556584	109849403	901	5.9946	1.0197e-09	3.90454e-07	0
KIAA1462	10	30201728	30448488	839	5.1259	1.4808e-07	2.86693e-05	0
KLHDC10	7	129610348	129875560	793	3.3353	0.00042604	0.015199	0
KRI1	19	10563760	10776702	646	4.3797	5.9428e-06	0.000578533	0
LDHD	16	75045757	75250670	718	3.1919	0.00070659	0.0221183	0
LDLR	19	11100037	11344505	821	8.9116	2.5149e-19	8.66685e-16	0
LDLRAD2	1	22038757	22251714	736	3.1906	0.00070985	0.0221183	0
LENEP	1	154866061	155066791	312	5.0848	1.8401e-07	3.44639e-05	0
LIF	22	30536435	30742840	465	4.2413	1.1112e-05	0.000943206	0
LIPG	18	46988426	47219278	860	2.9314	0.001687	0.0415759	0
LPA	6	160852514	161187407	778	8.5015	9.3554e-18	2.3029e-14	0
LPL	8	19696581	19924770	959	5.8955	1.8677e-09	6.43647e-07	0
LRP1	12	57422281	57707125	454	3.0524	0.0011351	0.030753	0
LRRC48	17	17776126	18020189	412	4.3863	5.7656e-06	0.000564472	0
MACC1	7	20074278	20357013	1068	4.1276	1.8328e-05	0.00136714	0
MAD2L1	4	120880578	121088013	544	3.8693	5.4572e-05	0.00315547	0
MAFK	7	1470367	1682679	671	3.5868	0.00016741	0.0072228	0
MAN2A2	15	91347419	91565815	741	3.6679	0.00012229	0.0058257	0
MAP1S	19	17730302	17945324	860	4.1705	1.5194e-05	0.00119547	0
MAP3K11	11	65265225	65481720	373	4.1181	1.9103e-05	0.0014007	0
MAPKAPK5	12	112180031	112431228	376	3.908	4.6529e-05	0.00279352	0
MAT2A	2	85666100	85872403	611	6.3464	1.1017e-10	5.75254e-08	0
MCL1	1	150447026	150652214	517	3.1735	0.00075308	0.0232135	0
MCM7	7	99590350	99799563	343	3.2417	0.00059417	0.0195608	0
MEOX1	17	41617757	41839262	546	2.9049	0.001837	0.0442334	0
MFSD2B	2	24132952	24347145	699	3.621	0.00014675	0.00656792	0
MIA3	1	222691443	222941351	562	7.3276	1.1714e-13	1.44174e-10	0
MIP	12	56743285	56948435	363	3.3831	0.0003584	0.0134544	0
MLH3	14	75380466	75618235	466	4.6895	1.3695e-06	0.000184358	0
MMAA	4	146440539	146681187	701	2.9844	0.0014206	0.036109	0
MMP13	11	102713720	102926463	590	3.6885	0.00011281	0.00546019	0
MMP24	20	33714538	33964804	505	3.0494	0.0011466	0.0308704	0
MMP3	11	102606527	102814342	690	3.5173	0.000218	0.00890132	0
MNT	17	2187353	2404258	597	3.4718	0.00025848	0.0103338	0
MOB3A	19	1971034	2196269	697	2.882	0.001976	0.0464508	0
MON1A	3	49846301	50067445	338	3.1301	0.00087382	0.0254442	0
MORF4L1	15	79065122	79290081	822	8.6025	3.9012e-18	1.12036e-14	0
MORN1	1	2152695	2422993	896	3.4566	0.00027351	0.0108341	0
MRAS	3	137966489	138224377	421	5.7898	3.5238e-09	1.08426e-06	0
MRPL38	17	73794723	74001181	549	3.8482	5.9487e-05	0.00334974	0
MRPL9	1	151632122	151836040	438	3.4708	0.00025945	0.0103486	0
MSL2	3	135767759	136014688	380	5.0007	2.8561e-07	5.07355e-05	0
MST1	3	49621379	49826196	305	3.7454	9.0059e-05	0.00463226	0
MST1R	3	49824435	50041306	310	3.3261	0.00044036	0.0156128	0
MTAP	9	21702634	21965969	802	3.9827	3.4062e-05	0.00219001	0
MUC21	6	30851484	31057675	1466	4.1917	1.3842e-05	0.00112505	0
MUC22	6	30873728	31103179	2004	3.8836	5.1457e-05	0.00301934	0
MYBPHL	1	109734986	109949663	448	6.866	3.3017e-12	2.84458e-09	0
MYH11	16	15696991	16050887	1176	3.8541	5.8071e-05	0.00330238	0
MYL2	12	111248623	111458404	479	2.8672	0.0020703	0.0477223	0
MYL6	12	56452044	56655366	251	3.0698	0.001071	0.0294799	0
MYL6B	12	56446203	56651771	256	3.2084	0.00066733	0.0214745	0
MYO15A	17	17912019	18183116	551	3.6407	0.00013594	0.0063137	0
MYO1A	12	57322300	57544549	435	3.3133	0.00046107	0.0162137	0
MYOZ2	4	119956938	120208944	889	4.0605	2.4484e-05	0.00169431	0
N4BP2L1	13	32874859	33102315	482	3.2877	0.00050509	0.0174413	0
N4BP2L2	13	32906624	33213022	566	4.1933	1.3749e-05	0.00112279	0
NAA25	12	112364492	112646635	355	4.0102	3.0328e-05	0.00201769	0
NAB2	12	57382676	57589259	353	3.2277	0.00062401	0.0203257	0
NAV1	1	201517449	201896102	954	3.1403	0.00084397	0.02503	0
NBEAL1	2	203779601	204182717	687	7.0593	8.3661e-13	8.00868e-10	0
NDE1	16	15637123	15920208	802	3.9909	3.2918e-05	0.00216492	0
NEFH	22	29776180	29987277	618	2.9345	0.0016704	0.0412359	0
NEK9	14	75448817	75693778	474	4.6029	2.083e-06	0.000256373	0
NICN1	3	49359765	49566757	338	3.9777	3.4794e-05	0.00222876	0
NIPSNAP1	22	29850797	30077326	573	3.0143	0.0012879	0.0337775	0
NKIRAS2	17	40069593	40277656	379	3.876	5.3084e-05	0.00307977	0
NME6	3	48235588	48442848	409	2.886	0.0019512	0.0460563	0
NME9	3	137880278	138148728	374	5.3611	4.1349e-08	9.76006e-06	0
NOA1	4	57729515	57943826	922	3.5698	0.00017862	0.00759951	0
NR2C2	3	14889090	15190786	957	4.4402	4.4929e-06	0.000480852	0
NRIP3	11	8902122	9125596	685	3.0774	0.0010441	0.0289464	0
NRP1	10	33366418	33723833	1436	2.8785	0.0019981	0.0467154	0
NT5C2	10	104747773	105053063	788	4.1386	1.747e-05	0.00131482	0
OASL	12	121358094	121577045	875	3.6986	0.0001084	0.00530636	0
OAZ3	1	151635444	151843806	446	3.5363	0.00020286	0.00841958	0
OGDH	7	44546120	44848669	709	3.0713	0.0010657	0.0293809	0
OR10H4	19	15959817	16160768	1106	4.183	1.4387e-05	0.00116386	0
OR2AE1	7	99373684	99574656	411	2.997	0.0013633	0.0351394	0
OSM	22	30558818	30762829	492	4.2271	1.1835e-05	0.000994775	0
OVCA2	17	1845276	2046725	635	4.8892	5.0632e-07	8.30895e-05	0
OVCA2	17	1845276	2046725	635	4.8892	5.0632e-07	8.30895e-05	0
OVOL1	11	65454504	65664690	516	3.3713	0.00037412	0.0138336	0
PAN2	12	56610006	56827837	272	4.4738	3.842e-06	0.000433591	0
PAPD7	5	6614717	6857161	1069	2.869	0.0020589	0.0475562	0
PAWR	12	79885744	80184790	364	3.1922	0.00070608	0.0221183	0
PBXIP1	1	154816558	155028567	358	4.5259	3.0071e-06	0.000350104	0
PCCB	3	135869166	136149013	431	4.4502	4.29e-06	0.000467719	0
PCNXL3	11	65283782	65504910	426	4.3701	6.2084e-06	0.000597637	0
PCSK9	1	55405148	55630526	730	3.8604	5.66e-05	0.00324011	0
PDE5A	4	120315549	120649981	1125	2.8844	0.0019607	0.0461541	0
PDE8A	15	85423743	85782376	1232	3.681	0.00011615	0.00557632	0
PDGFD	11	103677913	104135027	1508	3.2619	0.00055338	0.018773	0
PDLIM5	4	95273007	95689378	1072	3.0894	0.0010028	0.0280507	0
PDS5B	13	33060563	33452158	760	4.0532	2.5257e-05	0.00174081	0
PFN4	2	24238243	24446151	659	3.4972	0.00023508	0.00948633	0
PGF	14	75308532	75522467	466	3.6332	0.00013996	0.0063682	0
PHACTR1	6	12617036	13388075	2185	8.2667	6.8853e-17	1.18641e-13	0
PHB	17	47381409	47592267	599	3.5657	0.00018145	0.00766695	0
PIF1	15	65007828	65217867	586	3.0399	0.0011831	0.0314785	0
PLEKHH2	2	43764438	44095126	1384	3.5234	0.00021299	0.00873817	0
PLEKHJ1	19	2133154	2336328	687	2.8778	0.0020025	0.0467548	0
PLEKHM1	17	43413265	43668146	438	2.9653	0.0015117	0.0376962	0
PLEKHO2	15	65034081	65260201	640	3.0794	0.001037	0.0288668	0
PLG	6	161023224	161275085	837	5.4043	3.2522e-08	7.89277e-06	0
PMFBP1	16	72052995	72306349	689	2.9834	0.0014254	0.0361192	0
PMVK	1	154797207	155009484	407	4.3552	6.6483e-06	0.000615897	0
POC1B	12	89713497	90020039	767	4.8321	6.7562e-07	0.000106804	0
POC1B-GALNT4	12	89813189	90020039	484	4.7372	1.0834e-06	0.000160932	0
POLG2	17	62373901	62593184	346	3.2434	0.00059052	0.0194928	0
POLR2B	4	57745108	57997334	1008	3.355	0.00039688	0.0144275	0
POU5F1	6	31032113	31238470	3124	3.1128	0.00092659	0.0266545	0
PPAP2B	1	56860418	57145257	1054	5.7963	3.3897e-09	1.06196e-06	0
PPIA	7	44736240	44942716	495	3.3762	0.00036745	0.013675	0
PPIL4	6	149725630	149967238	601	2.8623	0.002103	0.0482514	0
PPP2R2A	8	26049006	26330195	1039	3.1682	0.00076702	0.0234335	0
PPP2R3A	3	135584514	135966752	659	4.651	1.652e-06	0.000209306	0
PPP2R3C	14	35454677	35691519	868	2.968	0.0014986	0.0375325	0
PRC1	15	91409267	91637881	829	3.2236	0.00063294	0.0205777	0
PROCR	20	33659739	33865165	472	3.2606	0.00055587	0.0188177	0
PSMG3	7	1506969	1709668	648	4.0455	2.6105e-05	0.00178498	0
PSORS1C1	6	30982607	31207869	2781	4.0941	2.1189e-05	0.0015225	0
PSORS1C2	6	31005310	31207127	2442	3.7893	7.5547e-05	0.00406797	0
PSRC1	1	109722175	109925790	458	6.4514	5.542e-11	3.3875e-08	0
PTGIS	20	48020410	48284707	720	3.1346	0.00086049	0.0252162	0
PTPN11	12	112756535	113047717	413	3.7064	0.0001051	0.0052708	0
PTPRJ	11	47902109	48292394	855	3.0529	0.0011331	0.0307472	0
PURB	7	44815891	45024984	536	3.1016	0.00096239	0.0272746	0
PVRIG	7	99716870	99919111	326	2.9856	0.0014149	0.0360653	0
PVRL2	19	45249392	45492485	779	5.9394	1.43e-09	5.02864e-07	0
PYGO2	1	154829501	155034258	332	4.6378	1.7608e-06	0.000221462	0
QPCTL	19	46095740	46307248	522	3.9487	3.9293e-05	0.00244662	0
QTRT1	19	10712111	10924043	537	4.7036	1.2783e-06	0.000179076	0
RAB5C	17	40176993	40407062	360	4.528	2.9773e-06	0.000348992	0
RAI1	17	17484786	17814765	609	4.4538	4.219e-06	0.000467719	0
RASGRF1	15	79152288	79483215	976	3.2546	0.00056784	0.0191002	0
RBMS1	2	161028661	161450318	1118	2.8666	0.0020744	0.0477223	0
RCCD1	15	91398105	91606355	740	3.31	0.00046642	0.0163684	0
RELA	11	65321066	65530443	426	4.2189	1.2275e-05	0.00102675	0
REST	4	57674041	57902010	952	3.3801	0.00036228	0.0135705	0
RHOA	3	49296578	49549526	383	3.4432	0.00028741	0.0112554	0
RIIAD1	1	151594012	151802082	415	3.0928	0.00099148	0.0277792	0
RNASEH2C	11	65385143	65588409	475	4.0813	2.2395e-05	0.00158802	0
RNF123	3	49626949	49858962	330	3.6352	0.00013889	0.0063682	0
RNF181	2	85722836	85924831	536	6.2316	2.308e-10	1.13626e-07	0
RNF214	11	117003340	117256404	721	3.235	0.00060816	0.0199604	0
RNF215	22	30674802	30883302	639	3.3199	0.00045023	0.0158974	0
RNF41	12	56496287	56715753	258	3.6978	0.00010875	0.00530842	0
RNF8	6	37221747	37462514	473	2.8736	0.0020288	0.04716	0
RORC	1	151678546	151904348	549	3.3244	0.00044303	0.0156753	0
RPL6	12	112742993	112947443	224	3.8292	6.4293e-05	0.00356216	0
RPS6KL1	14	75270656	75489145	466	3.128	0.00087995	0.025569	0
RRBP1	20	17494322	17762928	828	2.8847	0.001959	0.0461541	0
RSPH6A	19	46198967	46418605	617	3.3537	0.00039865	0.0144549	0
RTN4RL1	17	1737970	2028178	911	3.9487	3.9283e-05	0.00244662	0
S100Z	5	76045825	76317056	780	2.8863	0.0019493	0.0460563	0
S1PR5	19	10523417	10728668	613	3.1422	0.00083835	0.0249492	0
SARS	1	109656514	109880804	634	6.2339	2.2744e-10	1.13626e-07	0
SAYSD1	6	38971839	39182865	819	4.8944	4.9298e-07	8.24712e-05	0
SBF2	11	9700213	10415754	2572	4.0734	2.3165e-05	0.00162259	0
SCARB1	12	125162173	125448519	1115	5.2918	6.0554e-08	1.35507e-05	0
SCUBE2	11	8941046	9213150	746	3.2982	0.00048661	0.0169048	0
SETDB1	1	150798814	151037220	497	3.2085	0.00066716	0.0214745	0
SF3A1	22	30627976	30852913	593	3.893	4.9514e-05	0.00294199	0
SF3A3	1	38322651	38555761	542	3.9164	4.4934e-05	0.00272626	0
SFTPB	2	85784439	85995864	553	4.2417	1.1091e-05	0.000943206	0
SFXN2	10	104374297	104598946	541	3.7033	0.00010642	0.0052708	0
SGSM2	17	2140805	2384348	642	3.9053	4.7055e-05	0.00281529	0
SH2B3	12	111743751	111989427	314	4.7158	1.2041e-06	0.00017147	0
SH2D6	2	85561917	85764152	690	4.7192	1.1837e-06	0.000169969	0
SHC1	1	154834773	155046959	331	4.7519	1.0075e-06	0.000150959	0
SHE	1	154351953	154574526	559	5.1863	1.0726e-07	2.20023e-05	0
SHISA4	1	201757796	201961715	512	3.7517	8.7828e-05	0.00458251	0
SIPA1	11	65305577	65518391	425	4.3961	5.5105e-06	0.000555271	0
SIX5	19	46168042	46372497	503	3.9006	4.7979e-05	0.00286064	0
SKI	1	2060133	2341652	849	3.5358	0.00020327	0.00841958	0
SLC22A1	6	160442862	160679750	648	5.7425	4.6641e-09	1.38564e-06	0
SLC22A2	6	160537793	160779963	1005	5.8823	2.0235e-09	6.83665e-07	0
SLC22A3	6	160669404	160973611	1003	5.6477	8.129e-09	2.29624e-06	0
SLC2A12	6	134208718	134473789	750	3.8228	6.5984e-05	0.00362092	0
SLC39A5	12	56523819	56731629	240	4.4158	5.0317e-06	0.000525629	0
SLC44A2	19	10613120	10855235	734	4.3476	6.8833e-06	0.000630884	0
SMAD3	15	67258194	67587533	928	2.8871	0.001944	0.0460125	0
SMARCA4	19	10971597	11272958	881	8.9399	1.9475e-19	8.38934e-16	0
SMARCC2	12	56455635	56683351	280	3.7503	8.8294e-05	0.00458251	0
SMCR5	17	17579999	17782843	320	4.5203	3.0872e-06	0.000357017	0
SMG6	17	1863132	2307069	1300	6.2	2.8234e-10	1.31487e-07	0
SMUG1	12	54474141	54682778	399	3.3644	0.00038355	0.014002	0
SNF8	17	46907458	47122154	567	5.3164	5.2909e-08	1.21557e-05	0
SNRPD2	19	46090711	46295443	507	3.7456	8.9977e-05	0.00463226	0
SORT1	1	109752187	110040563	550	6.0703	6.3846e-10	2.67786e-07	0
SPC24	19	11157830	11366484	714	8.0646	3.6742e-16	5.75547e-13	0
SPECC1L	22	24566784	24913708	863	3.5948	0.00016232	0.00704518	0
SPINK2	4	57576025	57788035	938	3.2	0.00068714	0.021837	0
SPINK8	3	48248335	48469831	419	2.8915	0.0019168	0.0455079	0
SPRYD4	12	56762300	56964767	379	2.8499	0.0021868	0.0494498	0
SRD5A3	4	56112387	56339266	820	3.2117	0.00065976	0.021369	0
SREBF1	17	17614662	17840325	332	4.6938	1.3409e-06	0.000183373	0
SRFBP1	5	121197655	121464295	678	3.1374	0.00085232	0.0251587	0
SRR	17	2107247	2328553	638	4.8833	5.2168e-07	8.48025e-05	0
SSSCA1	11	65237942	65439239	321	3.4042	0.00033183	0.0125745	0
ST3GAL4	11	126125539	126384536	820	3.7505	8.8237e-05	0.00458251	0
STAG1	3	135955998	136571245	1087	4.1658	1.5515e-05	0.00121518	0
STAG3	7	99675346	99912010	396	2.9106	0.0018035	0.0437692	0
STAT2	12	56635381	56854037	299	4.2844	9.1625e-06	0.000809636	0
STAT5B	17	40251194	40528424	441	3.6677	0.00012239	0.0058257	0
STAT6	12	57389186	57605196	370	3.118	0.00091055	0.0262369	0
SUMO4	6	149621494	149822182	726	3.7966	7.3345e-05	0.00398678	0
SUSD2	22	24477443	24685074	456	4.0827	2.2256e-05	0.00158468	0
SWAP70	11	9585627	9874507	914	4.7088	1.2462e-06	0.00017601	0
SYMPK	19	46218699	46466548	693	3.1938	0.00070217	0.0220786	0
TAB2	6	149439758	149832749	1404	3.9111	4.5935e-05	0.00277721	0
TAF1A	1	222631243	222863275	534	6.8179	4.6187e-12	3.78975e-09	0
TAF6	7	99604692	99817481	378	3.1352	0.00085875	0.025208	0
TBC1D10A	22	30587978	30822955	610	4.1735	1.4997e-05	0.00119084	0
TBPL1	6	134173307	134408638	536	5.3846	3.6303e-08	8.68801e-06	0
TBXAS1	7	139378046	139820125	1175	3.1411	0.00084154	0.025001	0
TCF19	6	31026302	31231992	2875	3.244	0.00058931	0.0194928	0
TCF21	6	134110258	134316675	497	5.557	1.3725e-08	3.63839e-06	0
TCTA	3	49349638	49553909	329	3.9208	4.4123e-05	0.00268651	0
TDRD10	1	154374694	154620623	561	5.4803	2.1225e-08	5.36833e-06	0
TDRKH	1	151644040	151863010	485	3.1996	0.00068815	0.021837	0
TEN1	17	73875297	74096667	532	2.9311	0.001689	0.0415759	0
TEX2	17	62124792	62440683	689	2.8914	0.0019174	0.0455079	0
TGFB1	19	41736435	41959838	452	6.2023	2.783e-10	1.31487e-07	0
THADA	2	43357974	43923185	1789	2.9982	0.0013581	0.0350846	0
THOC5	22	29804155	30049736	690	3.0599	0.001107	0.0302828	0
TIMELESS	12	56710156	56943200	392	4.0881	2.1746e-05	0.00155479	0
TMED1	19	10842742	11046983	451	6.0334	8.025e-10	3.21579e-07	0
TMED10	14	75498170	75743349	510	4.357	6.5933e-06	0.000614104	0
TMEM116	12	112269086	112551023	443	4.1479	1.6778e-05	0.00127358	0
TMEM150A	2	85725669	85929822	560	6.1043	5.1627e-10	2.22396e-07	0
TMEM165	4	56162079	56392342	762	3.0351	0.0012021	0.0318667	0
TMEM170A	16	75380922	75598584	872	5.2932	6.0087e-08	1.35507e-05	0
TMEM184A	7	1481870	1696066	647	3.7763	7.9595e-05	0.00425932	0
TMEM184C	4	148438538	148656672	445	3.1367	0.00085438	0.0251587	0
TMEM194A	12	57349425	57572574	405	3.2485	0.00058	0.0194058	0
TMEM41B	11	9202200	9436315	665	3.6563	0.00012793	0.00602146	0
TMEM61	1	55346464	55557966	822	3.0838	0.001022	0.0284953	0
TMEM91	19	41769870	41989987	460	5.816	3.0144e-09	9.61873e-07	0
TNS1	2	218564511	218908796	1019	4.451	4.2742e-06	0.000467719	0
TOM1L2	17	17646821	17975784	500	4.4489	4.3159e-06	0.000467719	0
TOMM40	19	45294476	45506946	702	5.1491	1.3084e-07	2.62152e-05	0
TP53I3	2	24200302	24408085	647	3.6893	0.00011245	0.0054581	0
TRAFD1	12	112463348	112691408	236	3.9889	3.3191e-05	0.00216641	0
TRAIP	3	49766027	49993992	320	3.4316	0.00030001	0.0116692	0
TRIB1	8	126342562	126550647	628	4.1105	1.9742e-05	0.0014293	0
TRIM4	7	99388029	99617223	485	3.6056	0.0001557	0.00687915	0
TRIM47	17	73770244	73974656	524	4.0657	2.3948e-05	0.0016639	0
TRIM64C	11	48975265	49180664	712	2.9757	0.0014616	0.0369279	0
TRIM65	17	73785040	73993084	553	3.9668	3.6418e-05	0.00230705	0
TRIM8	10	104304251	104518076	453	2.8884	0.0019359	0.0458838	0
TRPC4AP	20	33490206	33780618	693	3.0532	0.001132	0.0307472	0
TSR1	17	2125981	2340678	615	4.6046	2.066e-06	0.00025611	0
TTLL6	17	46739592	46994469	695	4.2704	9.7568e-06	0.000851977	0
UBA7	3	49742637	49951391	300	3.5182	0.00021724	0.00889136	0
UBC	12	125296190	125499587	868	3.5328	0.00020559	0.00849525	0
UBE2Q1	1	154421050	154631120	466	3.8816	5.1887e-05	0.00302049	0
UBE2Z	17	46885730	47106422	591	4.9707	3.3348e-07	5.86346e-05	0
UBXN2A	2	24063375	24323693	837	3.6372	0.00013784	0.00635059	0
UFL1	6	96869701	97103151	685	4.3988	5.4426e-06	0.000551656	0
UNC13A	19	17612136	17899008	1077	4.071	2.3403e-05	0.00163262	0
UNC13D	17	73723307	73940798	503	4.1533	1.6386e-05	0.00125207	0
UNC45A	15	91373409	91597323	775	4.1152	1.9343e-05	0.00141192	0
UNK	17	73680919	73921886	528	4.0359	2.7193e-05	0.00184473	0
USP39	2	85729964	85976407	688	5.9883	1.0599e-09	3.93967e-07	0
USP53	4	120033781	120316673	1207	3.6907	0.0001118	0.00544188	0
UTP11L	1	38378383	38590497	475	3.7186	0.00010018	0.00506217	0
VAMP5	2	85711530	85920511	555	5.8422	2.5762e-09	8.37557e-07	0
VAMP8	2	85704613	85909156	532	5.7189	5.3592e-09	1.56516e-06	0
VWC2L	2	215176460	215540653	1081	2.8945	0.0018987	0.0451885	0
WBP2	17	73741779	73951501	473	4.1714	1.5134e-05	0.00119547	0
WDR12	2	203645322	203876949	483	7.806	2.9521e-15	4.23897e-12	0
WEE1	11	9495227	9711313	494	3.1026	0.00095928	0.0272312	0
YIPF2	19	10933443	11139357	461	6.5657	2.5903e-11	1.78534e-08	0
ZBTB7B	1	154875105	155091001	359	4.6968	1.3211e-06	0.000183131	0
ZC2HC1C	14	75436279	75646690	388	4.6687	1.5156e-06	0.000196356	0
ZC3HC1	7	129558125	129791291	756	3.4164	0.00031724	0.0121475	0
ZEB2	2	145041941	145377958	470	3.7485	8.8961e-05	0.00460326	0
ZFP1	16	75082420	75306132	898	3.9269	4.3023e-05	0.00262883	0
ZFP36L2	2	43349540	43553745	545	2.8478	0.002201	0.0497057	0
ZKSCAN1	7	99513194	99739312	453	3.9481	3.9382e-05	0.00244662	0
ZMIZ2	7	44688529	44909479	521	3.2961	0.0004901	0.0169918	0
ZNF3	7	99561469	99780171	378	3.6239	0.00014507	0.00652983	0
ZNF385C	17	40077593	40290044	388	4.392	5.6164e-06	0.000555429	0
ZNF589	3	48182595	48412479	430	3.1778	0.00074205	0.0229145	0
ZNF638	2	71458884	71762191	1141	3.0532	0.001132	0.0307472	0
ZNF652	17	47266567	47539835	741	3.6461	0.00013314	0.00621717	0
ZNF664	12	124357761	124599986	602	3.101	0.00096434	0.027285	0
ZNF827	4	146581887	146959607	1062	4.0307	2.7807e-05	0.00187899	0
ZSCAN21	7	99547416	99762663	393	3.6834	0.00011508	0.00555446	0
NOTE: novel: 1, not nearby (within 1Mb upstream and downstream) any previous GWAS index SNPs or associated genes; 0, nearby (within 1Mb upstream and downstream) any previous GWAS index SNPs or associated genes

## Sheet: Table S4
Table S4 Associated Genes with CKD using MAGMA
GENE	CHR	START	STOP	NSNPS	Z	P	fdr	novel
ABCC2	10	101442354	101711949	746	3.951	3.8919e-05	0.00261837	1
ABCF3	3	183803862	184011795	534	3.0533	0.0011315	0.0300738	1
ABCG4	11	118919749	119133374	445	4.4323	4.6611e-06	0.000553642	1
ABHD16A	6	31554725	31771137	760	4.5256	3.0116e-06	0.000389991	1
ABI3	17	47187588	47400587	699	3.0579	0.0011146	0.0297624	1
ACIN1	14	23427773	23664823	563	2.9067	0.001826	0.0417184	1
ACVR2B	3	38395789	38634633	724	2.8526	0.0021682	0.0469343	1
ADAM15	1	154923747	155135252	423	3.5162	0.00021893	0.00904228	1
ADAMTS7	15	78951544	79203773	875	3.3969	0.00034075	0.0124912	1
ADARB1	21	46394492	46746478	1470	3.1186	0.00090851	0.0258654	1
ADM	11	10226641	10428923	896	3.8244	6.5549e-05	0.00364783	1
ADRA2B	2	96678622	96881984	217	4.1527	1.6432e-05	0.00136062	1
AFF4	5	132111070	132399354	810	5.4822	2.0999e-08	6.23562e-06	1
AFM	4	74247461	74469718	642	3.0068	0.00132	0.0335671	1
AFP	4	74201935	74421502	661	3.1322	0.00086742	0.0249414	1
AGAP5	10	75334032	75557554	332	3.6724	0.00012015	0.00574818	1
AGER	6	32048744	32252099	1091	4.2502	1.0679e-05	0.00100505	1
AGPAT1	6	32035982	32245888	1087	4.3949	5.5413e-06	0.00062788	1
AHR	7	17238275	17485775	586	4.2927	8.8251e-06	0.000869407	1
AIF1	6	31482993	31684798	960	4.2888	8.9801e-06	0.000869994	1
AKT2	19	40636223	40891302	722	3.1208	0.00090169	0.0257794	1
ALB	4	74169971	74387129	599	2.8936	0.0019045	0.042806	1
ALG3	3	183860116	184067313	506	2.9877	0.0014055	0.0349306	1
AMH	19	2149112	2352072	684	2.9791	0.0014455	0.0355148	1
ANKS6	9	101394290	101658794	991	2.8481	0.0021993	0.0471126	1
ANTXRL	10	47558232	47801443	648	2.8872	0.0019435	0.0434149	1
AP1G1	16	71662904	71942976	743	3.2454	0.0005864	0.0186424	1
AP2M1	3	183792633	184001879	557	3.0951	0.0009838	0.0271974	1
AP3D1	19	2000986	2251556	801	3.3494	0.00040496	0.0142049	1
AP3S1	5	115077618	115349778	1123	3.5263	0.00021069	0.00878623	1
APOM	6	31520186	31725987	797	4.5294	2.9581e-06	0.000388911	1
ARCN1	11	118343101	118573747	556	2.9351	0.001667	0.0390622	1
ARHGAP12	10	31994325	32317804	879	3.0869	0.0010114	0.0278709	1
ARHGEF10L	1	17766329	18124370	979	4.3683	6.2618e-06	0.000682576	1
ARHGEF26	3	153738791	154075616	1040	4.6246	1.8764e-06	0.000264895	1
ARID4B	1	235230209	235591532	932	3.8602	5.6648e-05	0.00334325	1
ARMC9	2	231963259	232340590	1119	3.4342	0.0002971	0.0112957	1
ASH1L	1	155205051	155632324	481	3.5313	0.00020679	0.00864536	1
ASTL	2	96689588	96904175	222	4.1817	1.4468e-05	0.00124591	1
ASTN2	9	119087503	120277317	4200	3.5948	0.00016231	0.00729808	1
ATF6B	6	31983044	32196017	692	4.0926	2.1327e-05	0.0016398	1
ATG12	5	115063893	115277548	781	3.2522	0.00057258	0.018296	1
ATOH7	10	69890351	70091870	890	3.8132	6.8576e-05	0.00377343	1
ATP11A	13	113244642	113641482	1468	2.9848	0.0014187	0.0350061	1
ATP12A	13	25154548	25385923	969	3.4511	0.00027912	0.0108029	1
ATP6V1G1	9	117249993	117461152	962	2.9514	0.0015819	0.037757	1
ATP6V1G2	6	31412227	31614625	1631	3.8378	6.2081e-05	0.00354047	1
ATP6V1G2-DDX39B	6	31397995	31614625	1892	3.7362	9.3429e-05	0.00485061	1
ATRIP	3	48388113	48607054	385	3.4943	0.00023768	0.00958009	1
ATXN1	6	16199342	16861721	2450	3.9793	3.4557e-05	0.0023999	1
ATXN1L	16	71779893	71991236	592	3.0318	0.0012157	0.0316762	1
ATXN7	3	63750232	64089136	895	4.2428	1.1037e-05	0.00102751	1
B3GALNT2	1	235510504	235767781	907	3.9158	4.5049e-05	0.00282138	1
BAG6	6	31506804	31720477	870	4.4285	4.7452e-06	0.000555963	1
BAK1	6	33440322	33648070	1116	3.1467	0.00082575	0.0240235	1
BCAS2	1	115010180	115224265	621	2.8882	0.0019372	0.0433774	1
BCAS3	17	58655171	59570199	1267	5.2223	8.8348e-08	2.01369e-05	1
BHLHE23	20	61537330	61738387	881	3.3674	0.00037946	0.013559	1
BLVRB	19	40853690	41071725	598	3.3792	0.00036352	0.0132366	1
BRAT1	7	2477443	2695392	954	2.8349	0.0022917	0.0484294	1
BTNL2	6	32262512	32474900	2570	4.291	8.8932e-06	0.000869994	1
C10orf55	10	75569726	75782535	474	3.7972	7.3182e-05	0.00396566	1
C14orf119	14	23464682	23669665	516	2.9441	0.0016193	0.038362	1
C14orf93	14	23356109	23579410	520	2.8556	0.0021479	0.0467087	1
C17orf82	17	59389111	59590641	455	4.4746	3.8279e-06	0.000477643	1
C19orf47	19	40726966	40954434	555	3.7482	8.9064e-05	0.00467667	1
C1orf145	1	228291206	228501365	569	3.0264	0.0012376	0.0321496	1
C1orf21	1	184256149	184698155	1298	3.4529	0.00027727	0.0107797	1
C2	6	31765561	32013451	683	3.8532	5.8287e-05	0.00338006	1
C21orf67	21	46253198	46459828	937	3.4015	0.00033513	0.0123861	1
C2CD2L	11	118878059	119087834	494	4.0363	2.7145e-05	0.00200652	1
C3orf22	3	126168518	126377758	839	2.8495	0.0021892	0.0470132	1
C3orf43	3	196133749	196342237	646	3.1997	0.00068792	0.020992	1
C3orf49	3	63705040	63934312	618	4.0247	2.852e-05	0.00208136	1
C4BPA	1	207177606	207418317	555	3.0736	0.0010575	0.0285923	1
C4BPB	1	207162211	207373337	475	3.1772	0.00074358	0.0221569	1
C6orf10	6	32160474	32439689	3262	4.3152	7.974e-06	0.000803136	1
C6orf25	6	31591120	31794485	636	4.4839	3.6639e-06	0.000460608	1
C6orf47	6	31526074	31728549	765	4.5951	2.1625e-06	0.000295593	1
C6orf48	6	31702691	31907543	685	3.966	3.655e-05	0.00249816	1
C9orf91	9	117273705	117508703	1025	2.8684	0.0020625	0.0452515	1
CA11	19	49041271	49249451	686	3.1035	0.00095612	0.0268196	1
CALML6	1	1746265	1948733	424	3.0981	0.00097399	0.0270609	1
CAMK2G	10	75472258	75734349	476	3.5483	0.00019385	0.00828456	1
CAMK2N2	3	183877002	184079251	508	3.1306	0.00087218	0.0250359	1
CAMKMT	2	44489042	45099731	1971	3.6879	0.00011306	0.00551624	1
CARD10	22	37786399	38015210	737	2.872	0.0020396	0.0448634	1
CASR	3	121802529	122105344	1060	4.7503	1.0157e-06	0.000156191	1
CASZ1	1	10596665	10956733	1026	3.6919	0.0001113	0.00546131	1
CBL	11	118976985	119278859	537	4.0972	2.0909e-05	0.00162214	1
CCDC153	11	118960962	119166584	361	4.3501	6.8032e-06	0.000718844	1
CCDC51	3	48373579	48581529	386	3.1697	0.00076289	0.022576	1
CCDC58	3	121978435	122202074	736	3.6456	0.00013337	0.00624193	1
CCDC64B	16	2977867	3185542	699	4.1245	1.8575e-05	0.0014811	1
CCND1	11	69355872	69569242	699	3.15	0.00081624	0.0238661	1
CCNI2	5	131983136	132190095	463	3.5532	0.00019029	0.00815308	1
CD86	3	121674208	121939988	779	4.1693	1.5276e-05	0.00128341	1
CDC25A	3	48098667	48329801	372	2.8362	0.0022827	0.048309	1
CDH24	14	23416269	23626747	467	3.0394	0.0011854	0.0310276	1
CDO1	5	115040429	115252405	845	3.0411	0.0011787	0.0309935	1
CDR2	16	22257256	22485938	189	2.9201	0.0017497	0.0406004	1
CFB	6	31813720	32019861	540	3.9206	4.4165e-05	0.00281724	1
CHAC1	15	41145635	41348717	639	3.0077	0.0013162	0.0335671	1
CHCHD1	10	75441807	75643406	235	3.5312	0.00020681	0.00864536	1
CHST12	7	2343194	2574216	753	2.9108	0.0018024	0.0414456	1
CHST13	3	126143130	126362134	910	2.9675	0.001501	0.0363597	1
CLDN6	16	2964712	3168188	736	3.9812	3.4284e-05	0.00239058	1
CLDN9	16	2962456	3164506	731	3.8445	6.0391e-05	0.00346705	1
CLDND1	3	98134316	98341910	639	3.653	0.00012961	0.00612828	1
CLIC1	6	31598357	31805095	651	4.1504	1.6594e-05	0.00136746	1
CLK2	1	155132658	155343281	332	3.5176	0.00021772	0.00901392	1
COL6A3	2	238132654	238422850	974	3.2585	0.00055993	0.0180256	1
COL7A1	3	48501505	48732593	338	3.3962	0.0003416	0.0124912	1
COPB1	11	14379048	14621441	525	3.022	0.0012554	0.0324651	1
CORO1C	12	108938884	109225326	864	4.2925	8.8339e-06	0.000869407	1
COX15	10	101368504	101592423	529	3.1895	0.00071271	0.0214974	1
CPN1	10	101702064	101941642	817	4.0225	2.8798e-05	0.00209278	1
CRISPLD2	16	84753586	85043116	1613	4.2955	8.714e-06	0.000867522	1
CSNK2B	6	31533656	31737847	755	4.7901	8.333e-07	0.00013306	1
CSPG5	3	47503727	47721730	318	4.0631	2.4215e-05	0.0018212	1
CSTA	3	121944010	122160815	762	4.3387	7.1673e-06	0.000748136	1
CTCFL	20	55971020	56200708	1028	3.6362	0.00013833	0.00641742	1
CTDSPL	3	37803668	38125960	980	4.019	2.9226e-05	0.00210611	1
CUTC	10	101391957	101615894	525	3.7133	0.00010231	0.0051826	1
CYP2R1	11	14799555	15013751	466	2.831	0.00232	0.0487285	1
DAO	12	109173856	109394710	701	3.1208	0.00090188	0.0257794	1
DCST1	1	154906281	155123406	434	3.9194	4.4383e-05	0.0028207	1
DCST2	1	154891002	155106257	434	3.8997	4.8162e-05	0.0029731	1
DCUN1D4	4	52609165	52883003	294	3.0481	0.0011513	0.0305059	1
DDAH2	6	31594816	31798039	631	4.3814	5.8968e-06	0.000655752	1
DDX39A	19	14419609	14630195	668	3.1106	0.00093342	0.0263546	1
DDX39B	6	31397995	31610252	1874	3.76	8.4951e-05	0.00450188	1
DEGS2	14	100512752	100726012	619	3.3711	0.00037429	0.0134821	1
DENND2C	1	115027195	115312732	773	2.879	0.0019944	0.0441511	1
DHRS11	17	34848225	35057233	512	4.7129	1.2209e-06	0.000184452	1
DHX30	3	47744398	47991686	336	4.2554	1.0434e-05	0.000987389	1
DHX36	3	153893456	154142286	638	5.024	2.5302e-07	4.952e-05	1
DIDO1	20	61409089	61669304	1080	3.4349	0.0002964	0.011294	1
DLEC1	3	37980695	38264228	752	3.8806	5.2102e-05	0.00315969	1
DLL1	6	170491293	170699697	756	2.9677	0.0015	0.0363597	1
DLL4	15	41121530	41331258	636	3.0788	0.001039	0.0283023	1
DNAJB1	19	14525581	14729201	691	3.5877	0.0001668	0.00740411	1
DNAL4	22	39074512	39290161	566	3.2551	0.00056682	0.0181794	1
DNMBP	10	101535333	101869676	1140	4.3592	6.5284e-06	0.000699393	1
DOT1L	19	2064147	2332577	877	3.3681	0.00037838	0.0135485	1
DPAGT1	11	118867212	119072785	501	3.9539	3.8446e-05	0.00259669	1
DPM3	1	155012366	155212996	418	3.1989	0.00068986	0.020992	1
DUSP2	2	96708907	96911179	224	4.1996	1.3367e-05	0.00119838	1
DVL3	3	183773283	183991314	604	3.1017	0.00096196	0.0269106	1
ECE2	3	183867444	184110819	603	3.0817	0.0010291	0.028089	1
EED	11	85855805	86089785	838	3.4816	0.00024919	0.00993472	1
EFNA1	1	155000348	155207386	438	3.2696	0.00053842	0.0175962	1
EFNA3	1	154951347	155160014	438	3.8317	6.362e-05	0.00360437	1
EFNA4	1	154936212	155142029	421	3.627	0.00014335	0.00660138	1
EGFL8	6	32032381	32236062	995	4.4716	3.8826e-06	0.000477643	1
EGFR	7	54986724	55375031	1498	2.8361	0.0022832	0.048309	1
EHBP1	2	62800985	63373621	1113	5.2075	9.5711e-08	2.09661e-05	1
EHMT2	6	31747535	31965484	692	3.8492	5.9263e-05	0.00341367	1
EID1	15	49070289	49272380	557	2.8381	0.0022692	0.0482499	1
EIF2B5	3	183752809	183963099	626	3.2189	0.00064345	0.0198961	1
EIF3B	7	2294473	2520377	736	3.098	0.00097415	0.0270609	1
ELOVL7	5	59947615	60240101	846	3.0291	0.0012263	0.0319042	1
ENTPD7	10	101319262	101571002	712	3.0185	0.0012701	0.032796	1
ERBB2	17	37744336	37984915	529	4.1421	1.7209e-05	0.00141138	1
ESM1	5	54173694	54381414	713	2.8781	0.0020007	0.0441513	1
ETS1	11	128228655	128557453	1026	3.6945	0.00011018	0.00543361	1
EVI2A	17	29543427	29748767	330	3.0785	0.0010402	0.0283023	1
EVI2B	17	29530787	29741130	325	2.966	0.0015084	0.0364285	1
EVL	14	100431750	100710573	783	3.0573	0.0011168	0.029775	1
EXD1	15	41374930	41622955	863	3.6469	0.0001327	0.0062275	1
EXOG	3	38437762	38667796	668	3.2138	0.00065506	0.0201107	1
FAM120B	6	170499790	170816159	1228	3.2625	0.00055221	0.0178773	1
FAM122A	9	71294963	71498609	664	5.8008	3.2992e-09	1.13644e-06	1
FAM13A	4	89547104	90078346	1779	4.6677	1.523e-06	0.000226126	1
FAM162A	3	122003022	122228961	704	3.5937	0.000163	0.00729808	1
FAM175B	10	126390353	126625239	607	2.8536	0.0021614	0.0469343	1
FAM189B	1	155116995	155325274	358	3.3471	0.00040824	0.014233	1
FAM19A2	12	62002028	62686620	2313	3.0768	0.0010462	0.0284057	1
FAM207A	21	46259954	46496888	1093	3.1958	0.00069723	0.021131	1
FBXO45	3	196195724	196415930	826	3.1834	0.00072783	0.0218007	1
FBXW12	3	48313708	48536190	463	2.883	0.0019694	0.043823	1
FDPS	1	155178538	155390457	303	3.6757	0.0001186	0.00568983	1
FGF14	13	102273204	103154124	3026	3.0145	0.0012868	0.0331279	1
FGF21	19	49159343	49361582	619	3.3488	0.00040586	0.0142076	1
FGF3	11	69524735	69734192	879	2.837	0.0022773	0.0483029	1
FKBP9	7	32897015	33146543	789	4.1763	1.4818e-05	0.0012697	1
FKBPL	6	31996483	32198067	708	4.247	1.0834e-05	0.0010141	1
FLAD1	1	154855769	155065587	385	3.2554	0.00056609	0.0181794	1
FNDC3B	3	171657417	172218492	1761	3.1206	0.00090257	0.0257794	1
FOXM1	12	2866846	3086321	584	3.2404	0.00059681	0.0188402	1
FRMD3	9	85757904	86253348	2000	3.2412	0.00059518	0.0188402	1
FUT1	19	49151267	49358647	624	3.36	0.00038968	0.0138381	1
FUT11	10	75432048	75635976	227	3.5178	0.00021759	0.00901392	1
FUT2	19	49099227	49309191	571	3.5456	0.00019584	0.00830819	1
FXN	9	71550478	71815094	987	3.986	3.3596e-05	0.00235563	1
GAB2	11	77826335	78228868	1018	3.1356	0.00085747	0.0248193	1
GABBR1	6	29470004	29700962	1631	3.4963	0.00023586	0.009562	1
GABBR2	9	100950363	101571479	2571	3.6289	0.00014232	0.00657152	1
GADL1	3	30667691	31036153	1376	4.0001	3.1659e-05	0.0022625	1
GBA	1	155104238	155314653	369	3.3131	0.00046129	0.0156086	1
GDF9	5	132096873	132302576	529	4.8472	6.2604e-07	0.000105709	1
GGNBP1	6	33451475	33656803	1127	3.1852	0.00072339	0.0217055	1
GGNBP2	17	34800736	35046276	551	4.659	1.5887e-06	0.000232252	1
GGPS1	1	235391752	235607844	654	3.8873	5.0686e-05	0.00311062	1
GHSR	3	172061080	172266246	864	2.8429	0.0022351	0.0476809	1
GIPC1	19	14488570	14706961	666	3.537	0.00020232	0.00849892	1
GIPR	19	46071501	46285717	606	3.28	0.00051909	0.0170942	1
GJC2	1	228237414	228447527	502	3.0695	0.0010721	0.0289417	1
GMPR	6	16138810	16395780	932	3.6687	0.00012188	0.00581479	1
GNB1	1	1616723	1922556	506	3.3102	0.00046622	0.0157445	1
GNGT2	17	47183595	47387936	671	3.0102	0.0013054	0.033429	1
GPANK1	6	31529005	31734060	767	4.618	1.9375e-06	0.000269109	1
GPAT2	2	96587693	96800727	178	3.5821	0.00017041	0.00752557	1
GPR149	3	153955460	154247504	789	3.9623	3.7111e-05	0.00252633	1
GPR15	3	98150742	98351994	608	3.1177	0.00091148	0.0258654	1
GPR161	1	167948779	168206905	621	3.2142	0.00065397	0.0201107	1
GPSM3	6	32058542	32263300	1156	4.3183	7.8619e-06	0.000796503	1
GRB7	17	37794161	38003538	454	3.8258	6.5175e-05	0.00364518	1
GSDMB	17	37960847	38174903	678	2.9136	0.0017866	0.0411923	1
H2AFX	11	118864584	119066177	511	3.9335	4.1851e-05	0.00274068	1
H2AFY	5	134570070	134835577	784	3.0047	0.0013293	0.0336684	1
HCFC1R1	16	2972620	3174287	705	4.126	1.8457e-05	0.00147853	1
HCN3	1	155147217	155359639	315	3.5606	0.00018499	0.00796564	1
HDAC7	12	48076506	48313763	833	3.1872	0.00071818	0.0215868	1
HERC3	4	89413573	89729693	792	5.4999	1.9001e-08	5.84383e-06	1
HERC5	4	89278267	89527319	445	3.4603	0.00026977	0.0105466	1
HINFP	11	118892232	119105765	479	4.1821	1.4438e-05	0.00124591	1
HIPK4	19	40785177	40996094	571	4.1057	2.0154e-05	0.00158499	1
HLA-DRA	6	32307618	32512826	2074	4.3199	7.8064e-06	0.00079556	1
HLA-DRB5	6	32385153	32598006	1754	3.0931	0.00099026	0.0273321	1
HLA-F	6	29591116	29795073	2537	3.6052	0.00015595	0.00710563	1
HLA-G	6	29694755	29898899	2702	3.306	0.00047326	0.0158579	1
HMBS	11	118855586	119064259	539	3.7962	7.3451e-05	0.00396566	1
HMGCLL1	6	55199170	55544012	1890	2.9882	0.0014032	0.0349239	1
HOXC10	12	54278945	54484062	524	3.0068	0.00132	0.0335671	1
HOXC11	12	54266909	54470203	549	2.9412	0.0016347	0.0385677	1
HOXC4	12	54310635	54549814	556	2.85	0.0021861	0.0470132	1
HOXC5	12	54310635	54529144	509	2.8807	0.0019839	0.0440887	1
HOXC9	12	54293876	54497120	498	2.8689	0.0020596	0.0452455	1
HSPA1A	6	31683290	31885719	668	3.9732	3.5451e-05	0.00244229	1
HSPA1B	6	31695511	31898031	674	3.8789	5.2472e-05	0.00316927	1
HSPA1L	6	31677395	31882835	676	3.9271	4.2995e-05	0.00277342	1
HSPA4	5	132287661	132540709	804	4.5025	3.358e-06	0.000428406	1
HTR2B	2	231872949	232089824	605	3.5532	0.0001903	0.00815308	1
HYOU1	11	118814895	119027957	593	3.3383	0.00042153	0.0145783	1
IBA57	1	228253428	228469958	555	2.9895	0.001397	0.0348199	1
IFT74	9	26847036	27162931	1217	3.4665	0.00026365	0.0103672	1
IKZF3	17	37813967	38120441	774	3.7527	8.7478e-05	0.00460744	1
IL18R1	2	102872742	103115235	1056	3.0672	0.0010804	0.0291201	1
IL18RAP	2	102935249	103169024	1088	3.3706	0.00037496	0.0134821	1
IL32	16	3015312	3219668	579	3.9041	4.7295e-05	0.00295131	1
ILDR1	3	121606169	121841127	661	3.097	0.00097731	0.0270614	1
ING3	7	120490816	120715711	781	3.691	0.00011169	0.00546488	1
INO80	15	41171078	41508444	1164	3.7114	0.00010304	0.00520428	1
INPP4B	4	142849181	143867604	3148	3.2679	0.0005417	0.0176365	1
INPP5K	17	1297870	1520182	764	3.0545	0.0011273	0.0300085	1
ISCU	12	108856293	109063160	783	3.4997	0.00023292	0.0095287	1
ITGB2	21	46205867	46448753	1047	2.9454	0.0016128	0.0382607	1
IZUMO1	19	49144144	49350166	592	3.4429	0.0002878	0.0110151	1
JAG1	20	10518331	10754694	767	2.8305	0.0023241	0.0487551	1
JSRP1	19	2152249	2356422	699	2.8951	0.0018949	0.0427171	1
KCNK10	14	88546451	88893256	1215	3.432	0.00029954	0.0113634	1
KIAA1598	10	118542887	118986097	831	2.8497	0.0021881	0.0470132	1
KIF3A	5	131928322	132173265	535	3.4492	0.00028111	0.0108555	1
KIF5B	10	32197937	32445371	837	4.4579	4.139e-06	0.000498503	1
KLHL24	3	183253410	183502304	682	2.9358	0.0016634	0.0390615	1
KPNA1	3	122040747	122333786	928	3.2448	0.00058775	0.0186424	1
KRTCAP2	1	155041883	155245804	434	3.5884	0.00016635	0.00740322	1
LEAP2	5	132109357	132310582	530	4.9888	3.037e-07	5.62433e-05	1
LENEP	1	154866061	155066791	373	3.3275	0.00043822	0.0150148	1
LFNG	7	2452162	2668810	912	2.9486	0.0015961	0.0380216	1
LINGO1	15	77805368	78024709	822	3.4082	0.00032695	0.0121766	1
LIPJ	10	90246518	90466733	645	3.8369	6.2288e-05	0.00354055	1
LMOD2	7	123195860	123404147	545	3.2393	0.00059906	0.0188402	1
LRP10	14	23240959	23447291	659	2.8452	0.0022191	0.0474188	1
LRRC19	9	26893134	27105691	748	3.6212	0.00014659	0.00673259	1
LRRC3C	17	37997726	38200987	644	2.878	0.0020009	0.0441513	1
LSM2	6	31665168	31874761	686	3.9219	4.3932e-05	0.00281682	1
LST1	6	31453955	31656686	1244	3.9865	3.3533e-05	0.00235563	1
LTA	6	31439875	31642100	1401	3.8842	5.1335e-05	0.00313526	1
LTB	6	31448335	31650202	1324	4.0861	2.193e-05	0.00167867	1
LY6G5B	6	31538727	31740227	741	4.961	3.5072e-07	6.22727e-05	1
LY6G5C	6	31544460	31748150	728	4.7214	1.1712e-06	0.00017851	1
LY6G6C	6	31586424	31789511	648	4.473	3.8572e-06	0.000477643	1
LY6G6D	6	31583132	31785581	654	4.4904	3.5547e-06	0.000450166	1
LY6G6E	6	31579752	31781842	653	4.3691	6.2373e-06	0.000682576	1
LY6G6F	6	31574683	31778372	662	4.3875	5.732e-06	0.000645243	1
MAMSTR	19	49116254	49322976	553	3.365	0.00038266	0.0136168	1
MAP4	3	47792179	48230769	580	4.1342	1.7807e-05	0.00144148	1
MARVELD3	16	71560055	71775868	570	3.254	0.00056895	0.0182138	1
MCCD1	6	31396738	31598008	1833	3.4805	0.00025027	0.00995473	1
MFNG	22	37765100	37982478	695	3.2323	0.00061405	0.0191938	1
MIEN1	17	37785408	37986788	443	3.887	5.0751e-05	0.00311062	1
MIPOL1	14	37567117	38120464	1264	3.4914	0.00024023	0.00964448	1
MITF	3	69688585	70117488	1447	3.2138	0.00065504	0.0201107	1
MLIP	6	53783713	54231078	1278	3.2215	0.00063763	0.0197872	1
MMP25	16	2996681	3210724	640	4.1618	1.579e-05	0.00131377	1
MOG	6	29524757	29740149	1845	3.5637	0.00018284	0.00791219	1
MRM1	17	34858024	35065407	533	4.5624	2.5288e-06	0.000337624	1
MSH5	6	31607724	31830455	685	3.8616	5.633e-05	0.00334325	1
MSH5-SAPCD1	6	31607724	31832624	691	3.9383	4.1022e-05	0.00269665	1
MSX2	5	174051574	174257902	742	3.3211	0.00044827	0.0152882	1
MTX1	1	155078489	155283630	424	3.7162	0.0001011	0.00513692	1
MUC1	1	155058299	155262706	442	3.9215	4.3995e-05	0.00281682	1
MYO19	17	34751598	34991305	378	4.8263	6.9544e-07	0.000116287	1
MYOZ1	10	75291369	75501515	343	3.171	0.00075947	0.0225135	1
MYPN	10	69765873	70071773	1101	3.8585	5.7051e-05	0.00334325	1
MYT1	20	62695826	62973606	620	3.3728	0.0003721	0.0134354	1
NADK	1	1582670	1811508	208	3.0633	0.0010944	0.0293596	1
NAP1L5	4	89517065	89719023	546	5.4717	2.2291e-08	6.50708e-06	1
NCR3	6	31456659	31660762	1245	4.175	1.4896e-05	0.00127007	1
NDST2	10	75461668	75671589	334	3.4989	0.00023356	0.00953224	1
NEU1	6	31726828	31930709	682	3.8258	6.5187e-05	0.00364518	1
NEUROD2	17	37660020	37864175	472	4.7053	1.2675e-06	0.000189827	1
NF1	17	29321944	29804695	787	2.9147	0.0017801	0.0410974	1
NFIL3	9	94071326	94286908	779	2.8589	0.0021255	0.04628	1
NFKBIL1	6	31414627	31626606	1636	3.7675	8.2435e-05	0.00440925	1
NLRX1	11	118939042	119154726	410	4.4472	4.349e-06	0.000520159	1
NOG	17	54571059	54772951	447	2.9015	0.0018566	0.0422407	1
NOTCH4	6	32062619	32291844	1445	4.058	2.4745e-05	0.00185297	1
NPTXR	22	39114455	39340017	622	3.1496	0.00081757	0.0238661	1
NPY	7	24223806	24431484	1080	3.8154	6.7969e-05	0.00375202	1
NRF1	7	129151554	129496922	1259	3.9169	4.4856e-05	0.00282138	1
NTN5	19	49064663	49276264	687	3.4645	0.00026566	0.0104225	1
OMG	17	29521667	29724380	298	2.8201	0.0024004	0.0499301	1
OR2Y1	5	180066122	180267058	787	3.0236	0.0012488	0.032343	1
OR51S1	11	4769466	4970438	1066	2.9268	0.0017126	0.0399135	1
OR5K1	3	98088420	98289372	684	3.3515	0.00040183	0.0141528	1
OR5K2	3	98116524	98317475	691	3.655	0.00012861	0.00610207	1
ORAOV1	11	69380331	69590165	701	2.8454	0.0022175	0.0474188	1
OTX1	2	63177191	63384966	334	5.1579	1.2487e-07	2.65511e-05	1
PARP9	3	122146759	122383523	774	2.9428	0.0016265	0.0384269	1
PBLD	10	69942416	70192684	895	2.8298	0.0023291	0.0487873	1
PBX2	6	32052509	32257963	1131	4.3056	8.3284e-06	0.000833954	1
PCDHA1	5	140065720	140491929	1263	2.8513	0.0021771	0.0469877	1
PCDHA10	5	140135467	140491929	1016	2.8879	0.0019393	0.0433774	1
PCDHA9	5	140127356	140491929	1054	2.8729	0.0020336	0.0447886	1
PCDHAC1	5	140206301	140491929	825	2.9161	0.0017725	0.0410208	1
PCK1	20	56036136	56241513	950	3.4753	0.00025512	0.010101	1
PCMTD2	20	62787047	63007579	397	3.0129	0.0012939	0.033261	1
PCNX	14	71274121	71682099	1590	3.8437	6.0601e-05	0.00346754	1
PDE3B	11	14565268	14993604	829	3.2636	0.00055009	0.0178758	1
PDGFC	4	157582762	157992546	1125	3.4745	0.00025589	0.0101082	1
PDP1	8	94829082	95038296	725	2.9976	0.0013605	0.0341301	1
PDSS2	6	107373760	107880779	1305	4.1045	2.0257e-05	0.00158585	1
PDZD3	11	118956165	119160932	364	4.5652	2.4949e-06	0.0003357	1
PFKFB2	1	207126619	207354368	534	3.4107	0.00032399	0.0121043	1
PFKFB4	3	48455116	48694227	354	3.7162	0.00010111	0.00513692	1
PGAP3	17	37727374	37944323	467	4.3364	7.2422e-06	0.0007514	1
PHB	17	47381409	47592267	674	3.4307	0.00030105	0.0113956	1
PHLPP2	16	71578828	71858604	767	3.1959	0.0006969	0.021131	1
PHOSPHO1	17	47200731	47408128	660	3.2719	0.0005341	0.0175134	1
PIGW	17	34791402	34995150	394	4.9956	2.9321e-07	5.48908e-05	1
PIGY	4	89342128	89544952	334	4.1841	1.4313e-05	0.00124501	1
PIP5K1B	9	71220329	71724092	1683	6.4757	4.7185e-11	2.1386e-08	1
PKLR	1	155159083	155371225	309	3.5988	0.00015986	0.00722643	1
PKN1	19	14444165	14682679	727	3.5799	0.00017185	0.00756975	1
PLA2G4A	1	186698031	187058113	1151	2.8524	0.0021697	0.0469343	1
PLAA	9	26803367	27047468	872	3.8495	5.9191e-05	0.00341367	1
PLAU	10	75570861	75777258	462	3.7969	7.3264e-05	0.00396566	1
PLCD1	3	37948986	38171154	691	3.9481	3.9386e-05	0.00263472	1
PLCH2	1	2307753	2536964	849	2.8487	0.002195	0.0470791	1
PLD3	19	40754331	40984397	618	4.0743	2.3081e-05	0.00175121	1
PLEKHJ1	19	2133154	2336328	695	2.9734	0.0014726	0.0359753	1
PLXNB1	3	48345260	48571460	442	3.1954	0.00069811	0.021131	1
PNMT	17	37724233	37926728	435	4.1998	1.3355e-05	0.00119838	1
PPM1B	2	44295999	44561742	961	2.9654	0.0015117	0.0364285	1
PPP1R1B	17	37683176	37892878	463	4.5267	2.9952e-06	0.000389991	1
PPT2	6	32021228	32231458	1000	4.4203	4.9283e-06	0.000569665	1
PREPL	2	44444747	44689001	791	3.7536	8.7163e-05	0.00460493	1
PRKACG	9	71527448	71729039	766	4.7899	8.3438e-07	0.00013306	1
PRMT5	14	23289719	23498794	499	2.8796	0.0019906	0.044137	1
PRRC2A	6	31488449	31705554	966	4.1881	1.4066e-05	0.00122974	1
PRRT1	6	32016139	32219720	904	4.1219	1.8786e-05	0.00149102	1
PRX	19	40799670	41019271	604	4.0461	2.6037e-05	0.00193291	1
PSMA1	11	14426421	14765180	690	3.0237	0.0012486	0.032343	1
PSMB11	14	23411375	23613269	444	3.0445	0.0011654	0.0307376	1
PSMB5	14	23395059	23604429	482	2.9463	0.0016079	0.0381971	1
PSMD1	2	231821577	232137540	981	3.8308	6.3855e-05	0.00360582	1
PSMD6	3	63896224	64109686	617	3.8757	5.316e-05	0.00319016	1
PTCH1	9	98105263	98379247	911	3.824	6.5658e-05	0.00364783	1
PTGER1	19	14483277	14686174	608	3.6357	0.00013861	0.00641742	1
PTGS2	1	186540943	186749559	632	2.9738	0.0014708	0.0359753	1
PTPN21	14	88832121	89121123	614	3.1101	0.0009352	0.0263616	1
QKI	6	163735674	164099628	1320	3.8703	5.4345e-05	0.00324994	1
RAN	12	131256616	131460826	799	3.3228	0.00044559	0.015227	1
RAPGEF3	12	48028452	48252889	765	2.9249	0.001723	0.0400661	1
RASIP1	19	49123841	49343970	601	3.5782	0.00017296	0.00759921	1
RHOV	15	41064411	41266487	588	2.8945	0.0018986	0.0427446	1
RNF168	3	196095656	196330639	680	3.3577	0.00039302	0.0138994	1
RNF5	6	32046161	32248570	1086	4.3706	6.1964e-06	0.000682576	1
RNLS	10	89933620	90443082	1588	3.9938	3.2516e-05	0.00230462	1
RP1	8	55428626	55643394	678	3.2308	0.00061716	0.0192561	1
RP9	7	33034409	33249002	755	3.6518	0.00013023	0.00612828	1
RRAS2	11	14199465	14486052	682	4.2358	1.1386e-05	0.00105431	1
RUSC1	1	155190639	155400909	298	3.8218	6.6228e-05	0.00366767	1
SAPCD1	6	31630772	31832624	614	3.9783	3.4709e-05	0.00240078	1
SART3	12	108815990	109055165	922	3.1687	0.00076552	0.022615	1
SBF2	11	9700213	10415754	3052	4.6552	1.6182e-06	0.000232252	1
SCAMP3	1	155125769	155332176	350	3.4145	0.00031951	0.0119889	1
SCN5A	3	38489552	38791164	961	3.5384	0.00020125	0.00849541	1
SEC24C	10	75404130	75631933	283	3.6025	0.0001576	0.00716186	1
SECISBP2L	15	49180834	49438760	688	2.9247	0.0017238	0.0400661	1
SELPLG	12	108915679	109127670	677	3.7223	9.8718e-05	0.00506884	1
SERTAD1	19	40828408	41031932	570	3.6519	0.00013017	0.00612828	1
SERTAD2	2	64758754	64981046	523	3.5374	0.00020202	0.00849892	1
SERTAD3	19	40846747	41050282	578	3.456	0.00027414	0.0106822	1
SF3A2	19	2136815	2348678	733	2.997	0.0013634	0.0341306	1
SFRP1	8	41019475	41266990	843	2.8374	0.0022738	0.0482881	1
SHISA5	3	48409196	48642259	362	3.5074	0.00022622	0.00929878	1
SHROOM1	5	132057832	132266590	465	4.9357	3.9937e-07	6.94783e-05	1
SKIV2L	6	31826580	32037532	560	4.0307	2.78e-05	0.00204615	1
SLC10A7	4	147075136	147543123	1277	3.4446	0.00028598	0.0109886	1
SLC17A9	20	61483998	61699949	857	3.3951	0.00034308	0.0125188	1
SLC25A29	14	100657447	100872884	591	3.6156	0.00014985	0.00686401	1
SLC25A47	14	100689678	100896715	563	3.3319	0.00043132	0.0148572	1
SLC35E2	1	1556276	1777438	175	2.9825	0.0014293	0.0351669	1
SLC39A8	4	103072197	103366655	1153	3.066	0.0010848	0.0291474	1
SLC3A1	2	44402596	44647962	763	3.6948	0.00011002	0.00543361	1
SLC44A4	6	31730969	31946823	731	3.9286	4.2726e-05	0.00277342	1
SLC48A1	12	48066966	48276536	725	3.2599	0.00055726	0.0179732	1
SLC50A1	1	155007819	155211334	427	3.2387	0.00060044	0.0188402	1
SLC9A2	2	103136165	103427809	850	3.0164	0.001279	0.0329764	1
SLC9A4	2	102989761	103250431	1043	3.3477	0.00040742	0.014233	1
SMAD1	4	146302950	146580325	690	2.9912	0.0013893	0.0346781	1
SMARCC1	3	47527377	47923405	561	4.576	2.3697e-06	0.000321365	1
SMO	7	128728712	128953385	696	3.3402	0.00041853	0.0145328	1
SNX11	17	46084919	46300105	679	2.9603	0.0015366	0.0369105	1
SNX6	14	34930617	35199366	926	2.9002	0.0018644	0.042355	1
SOBP	6	107711316	108082513	1137	2.9856	0.0014152	0.0350061	1
SORL1	11	121222911	121604471	1024	3.3071	0.00047133	0.015824	1
SOWAHA	5	132049015	132252489	459	4.7661	9.3933e-07	0.000148423	1
SOX4	6	21493971	21698849	407	3.2141	0.00065417	0.0201107	1
SPATA7	14	88751987	89004804	720	3.3736	0.00037095	0.013422	1
SSH1	12	109076465	109351359	885	3.9988	3.1831e-05	0.00226539	1
STARD3	17	37693332	37920454	483	4.7544	9.9535e-07	0.000154441	1
STARD7	2	96750602	96974573	283	3.854	5.8101e-05	0.00338006	1
STK17B	2	196898306	197136336	754	2.8206	0.0023964	0.0499071	1
STX2	12	131174144	131423819	1064	2.9512	0.0015828	0.037757	1
SYNPO2L	10	75304638	75515863	344	3.3505	0.00040337	0.014178	1
TAT	16	71500753	71710998	543	3.0466	0.0011573	0.0306178	1
TBC1D3B	17	34697171	34908092	184	3.902	4.7693e-05	0.0029654	1
TBCE	1	235430674	235712283	934	4.1351	1.7739e-05	0.00144148	1
TBX2	17	59377256	59586827	479	4.3439	6.9981e-06	0.000734929	1
TBX4	17	59433806	59661664	514	3.9181	4.4634e-05	0.00282138	1
TCAP	17	37721598	37922807	434	4.1986	1.3429e-05	0.00119838	1
TEAD4	12	2968477	3249842	1118	2.8629	0.002099	0.0457696	1
TECR	19	14540378	14776792	859	3.1713	0.00075886	0.0225135	1
TFAP2B	6	50686438	50915326	637	3.9276	4.2901e-05	0.00277342	1
TFAP2D	6	50581256	50840746	750	3.0504	0.0011425	0.0303194	1
TGFBR2	3	30547993	30835633	1197	3.966	3.6552e-05	0.00249816	1
THBS3	1	155065378	155277772	447	3.736	9.3503e-05	0.00485061	1
THOC6	16	2974031	3177756	703	4.1028	2.0408e-05	0.00159044	1
THOC7	3	63719545	63949599	606	4.07	2.3504e-05	0.00177548	1
TIAM1	21	32390735	33031290	2263	3.1557	0.00080065	0.0235317	1
TINAG	6	54073202	54354950	846	4.3225	7.7132e-06	0.000790741	1
TMEM119	12	108883621	109091894	733	3.8825	5.1698e-05	0.00314627	1
TMEM127	2	96815945	97031751	266	3.0387	0.0011879	0.0310458	1
TMEM50B	21	34704792	34952316	614	3.0105	0.0013041	0.033429	1
TMEM52	1	1749028	1950740	425	3.0765	0.0010473	0.0284057	1
TMEM89	3	48558274	48759189	295	2.8323	0.002311	0.0486828	1
TNF	6	31443343	31646112	1366	4.025	2.8492e-05	0.00208136	1
TNFRSF12A	16	2970312	3172383	716	3.9415	4.048e-05	0.00268447	1
TNPO3	7	128494233	128795227	1052	3.1817	0.00073198	0.021887	1
TOX3	16	52371917	52681714	1003	3.2715	0.00053487	0.0175134	1
TPBG	6	82972922	83177133	674	2.8933	0.0019063	0.042806	1
TREX1	3	48406918	48609044	326	3.6791	0.00011703	0.00563019	1
TRIB2	2	12756997	12982858	752	3.1728	0.00075484	0.0224536	1
TRIM32	9	119349580	119563579	665	3.1351	0.00085887	0.0248193	1
TRIM46	1	155046262	155257447	449	3.7292	9.605e-05	0.0049529	1
TSPAN12	7	120327373	120598177	812	3.2604	0.00055632	0.0179732	1
TSPAN33	7	128684711	128909535	789	2.9627	0.0015247	0.0366758	1
TSPAN9	12	3086520	3495730	1876	4.9058	4.6531e-07	8.01403e-05	1
UBE2H	7	129370572	129692800	1291	3.5753	0.00017492	0.00764178	1
UCN2	3	48499150	48701201	284	3.1994	0.0006886	0.020992	1
UQCRC1	3	48536431	48747098	310	2.9718	0.0014803	0.0360102	1
UQCRQ	5	132102318	132304536	524	5.0208	2.5726e-07	4.97841e-05	1
UROC1	3	126100007	126336616	1012	2.9652	0.0015123	0.0364285	1
USP10	16	84633554	84913527	1356	4.2769	9.475e-06	0.000911664	1
VARS	6	31645296	31863712	696	3.7106	0.00010337	0.00520568	1
VCL	10	75657871	75979914	683	2.9675	0.001501	0.0363597	1
VDR	12	48135319	48398814	1024	2.8979	0.0018782	0.0424518	1
VILL	3	37935077	38148676	695	4.0818	2.2345e-05	0.00170287	1
VPS18	15	41086627	41296173	636	2.91	0.0018069	0.0414937	1
VWA5B2	3	183848316	184060117	508	2.9923	0.0013842	0.034601	1
VWA7	6	31633370	31845108	668	3.8593	5.6847e-05	0.00334325	1
WAC	10	28721421	29012041	838	3.496	0.00023613	0.009562	1
WARS	14	100700124	100942680	636	3.3283	0.00043684	0.0150148	1
WASL	7	123221980	123489125	704	3.1005	0.00096611	0.0269245	1
WDPCP	2	63248534	63915867	1616	3.4705	0.00025972	0.0102361	1
WDR25	14	100742754	101096640	807	3.0401	0.0011825	0.0310276	1
WDR5B	3	122030699	122234882	613	3.5862	0.00016778	0.00742847	1
YOD1	1	207117193	207326325	509	3.1084	0.00094038	0.0264643	1
YY1	14	100605101	100845371	671	4.1939	1.3708e-05	0.00121697	1
ZBP1	20	56078901	56295632	882	3.3084	0.00046916	0.015791	1
ZBTB12	6	31767393	31969769	641	3.7419	9.1327e-05	0.00478093	1
ZBTB7B	1	154875105	155091001	427	3.7636	8.3732e-05	0.00446476	1
ZCCHC10	5	132232677	132462240	697	5.4044	3.2508e-08	8.74821e-06	1
ZFP57	6	29540168	29744931	1851	3.6961	0.00010948	0.00543361	1
ZNF205	16	3062562	3270518	649	3.1989	0.00068983	0.020992	1
ZNF652	17	47266567	47539835	824	3.7984	7.2823e-05	0.00396566	1
ZNF676	19	22261902	22479753	726	2.8388	0.0022642	0.0482031	1
ZPBP2	17	37924454	38134149	604	3.1176	0.00091159	0.0258654	1
ABCA4	1	94358393	94686705	1149	3.3031	0.00047815	0.0159288	0
ACP2	11	47160852	47370457	494	3.2199	0.00064127	0.0198644	0
ACPT	19	51193671	51398481	783	2.8345	0.0022946	0.0484312	0
ACSM2A	16	20362858	20598991	726	11.852	1.0513e-32	3.62131e-29	0
ACSM5	16	20320855	20552281	721	15.465	3.0097e-54	1.72787e-50	0
ACYP2	2	54242409	54632435	1361	3.2499	0.00057718	0.0184088	0
AGBL2	11	47581142	47836928	629	5.2149	9.1979e-08	2.05734e-05	0
AHCY	20	32768070	32999608	404	3.0972	0.00097664	0.0270614	0
AKR1A1	1	45916454	46135723	646	2.9432	0.0016242	0.0384253	0
ALMS1	2	73512885	73937046	986	5.4337	2.7602e-08	7.66757e-06	0
AP5B1	11	65441368	65648062	561	6.5753	2.427e-11	1.12974e-08	0
APH1B	15	63469748	63701325	723	3.4997	0.00023292	0.0095287	0
ARFGAP2	11	47085848	47298676	457	3.3033	0.00047776	0.0159288	0
ARHGAP9	12	57766037	57973633	376	3.341	0.00041732	0.0145202	0
ASAP3	1	23655055	23910750	662	4.2886	8.9914e-06	0.000869994	0
ATE1	10	123399935	123788316	1670	2.8778	0.0020021	0.0441513	0
ATG7	3	11214009	11699139	1574	3.8582	5.7113e-05	0.00334325	0
ATXN2	12	111790017	112137480	446	2.9198	0.0017515	0.0406004	0
BAIAP3	16	1283605	1499442	771	3.3397	0.00041937	0.0145328	0
BTN2A2	6	26283323	26495100	1070	3.3148	0.00045846	0.0155651	0
BTN3A1	6	26302464	26515444	1049	3.1903	0.00071071	0.0214747	0
BTN3A2	6	26265386	26478548	1067	2.9475	0.0016019	0.0381071	0
C11orf49	11	46858239	47285931	763	3.2449	0.0005875	0.0186424	0
C15orf48	15	45622726	45825647	352	7.5271	2.5936e-14	2.79185e-11	0
C16orf91	16	1369744	1570801	878	3.4875	0.0002438	0.00976504	0
C19orf40	19	33363147	33567960	969	3.3693	0.00037685	0.0135218	0
C1orf213	1	23595463	23798330	438	4.8108	7.5147e-07	0.000123263	0
C1QTNF4	11	47511215	47715961	464	5.2066	9.6169e-08	2.09661e-05	0
C20orf141	20	2695632	2896476	678	3.6857	0.00011403	0.00553222	0
C20orf141	20	2695632	2896476	678	3.6857	0.00011403	0.00553222	0
C2CD4D	1	151710338	151913033	559	2.8628	0.0020994	0.0457696	0
C2orf16	2	27699388	27905589	463	4.1703	1.5207e-05	0.00128341	0
C2orf50	2	11173178	11386916	806	2.9086	0.0018155	0.0416352	0
C2orf73	2	54458070	54688714	797	4.19	1.3946e-05	0.00122547	0
C2orf78	2	73911315	74144274	496	3.8781	5.2628e-05	0.00316927	0
C9	5	39184377	39464655	1044	6.876	3.0777e-12	1.73947e-09	0
CA12	15	63515729	63774075	880	2.8281	0.0023411	0.048933	0
CBLN4	20	54472412	54680528	645	3.4519	0.00027828	0.0107946	0
CCDC121	2	27748505	27951898	407	3.7296	9.59e-05	0.0049529	0
CCDC154	16	1384388	1594490	893	3.411	0.00032363	0.0121043	0
CCDC158	4	77134191	77428458	1018	9.5482	6.5991e-22	1.89427e-18	0
CCT7	2	73361363	73580150	581	3.8576	5.7264e-05	0.00334325	0
CDK12	17	37517763	37790818	586	4.4257	4.8065e-06	0.00055934	0
CDK17	12	96572038	96894366	1105	2.9393	0.0016449	0.0387553	0
CELF1	11	47387488	47674792	711	5.684	6.5809e-09	2.17967e-06	0
CELSR2	1	109692640	109918378	619	3.1489	0.00081936	0.0238779	0
CEP170	1	243187729	243518708	449	8.1418	1.947e-16	3.35332e-13	0
CEP89	19	33269903	33562869	1310	4.4291	4.7311e-06	0.000555963	0
CFL1	11	65522284	65725804	495	4.3297	7.4665e-06	0.000770033	0
CLCN7	16	1394933	1625085	959	3.3048	0.00047515	0.0158903	0
CNNM1	10	100988855	101254087	802	4.1672	1.5415e-05	0.0012888	0
COL17A1	10	105691045	105945638	706	3.5456	0.00019585	0.00830819	0
COMMD4	15	75528336	75734268	218	3.0065	0.0013214	0.0335671	0
CPS1	2	211242405	211643831	1323	3.6016	0.0001581	0.00716567	0
CPXM1	20	2674714	2881292	697	3.3993	0.00033783	0.0124592	0
CTDSP2	12	58113709	58340747	451	3.4441	0.00028647	0.0109886	0
CTSW	11	65547283	65751212	530	2.983	0.0014272	0.0351655	0
CUX2	12	111371827	111888358	811	4.0945	2.1156e-05	0.00163395	0
CYP26A1	10	94733231	94937641	679	3.5181	0.00021729	0.00901392	0
CYP26C1	10	94721020	94928454	663	3.437	0.00029407	0.0112301	0
DAB2	5	39271775	39525335	904	7.4643	4.1874e-14	4.24233e-11	0
DBN1	5	176783613	177000694	344	5.943	1.3993e-09	5.02086e-07	0
DCAF12	9	33986380	34226771	766	2.9856	0.0014152	0.0350061	0
DCDC5	11	30785149	31114233	521	3.8049	7.0918e-05	0.00388987	0
DDB2	11	47136492	47360769	514	3.1369	0.00085371	0.0247533	0
DEFB110	6	49876850	50089694	633	2.8679	0.0020662	0.045275	0
DES	2	220183098	220391461	548	3.2386	0.00060055	0.0188402	0
DIP2C	10	220129	835608	1833	3.2344	0.00060953	0.0190872	0
DUOX1	15	45322191	45557776	644	3.2391	0.00059957	0.0188402	0
DUOXA2	15	45306522	45510301	457	2.9066	0.0018267	0.0417184	0
DUSP11	2	73889324	74107284	396	4.3957	5.5206e-06	0.00062788	0
DYNLRB1	20	33004188	33228762	387	3.9413	4.0525e-05	0.00268447	0
E2F2	1	23732919	23957712	573	2.8952	0.0018946	0.0427171	0
EFEMP2	11	65533911	65740405	509	3.5927	0.00016361	0.00730014	0
EGR4	2	73418056	73620829	410	4.6575	1.6003e-06	0.000232252	0
EHBP1L1	11	65243508	65460116	419	6.6494	1.471e-11	7.03751e-09	0
EIF2B4	2	27487218	27693324	369	2.9281	0.0017051	0.0397926	0
ELMO1	7	36792510	37588929	2922	3.9476	3.9468e-05	0.00263472	0
EML6	2	54852148	55299156	1783	3.155	0.00080238	0.0235424	0
ERMP1	9	5684571	5933081	802	2.9356	0.0016647	0.0390615	0
EVX2	2	176844834	177048690	626	4.6557	1.6141e-06	0.000232252	0
F12	5	176729138	176936577	360	7.1228	5.2881e-13	3.65121e-10	0
FAM109A	12	111698454	111906925	395	3.4278	0.00030422	0.0114903	0
FAM180B	11	47508229	47710746	456	5.1084	1.6242e-07	3.33019e-05	0
FAM20C	7	92968	400740	788	3.5968	0.00016107	0.00726206	0
FAM47E	4	77035192	77304936	1131	7.5821	1.6996e-14	2.09087e-11	0
FAM49A	2	16630729	16947134	1007	5.0483	2.229e-07	4.41265e-05	0
FAM89B	11	65239819	65441669	388	6.2719	1.7833e-10	7.3128e-08	0
FARSA	19	12933283	13144558	428	2.8427	0.0022369	0.0476809	0
FBXL20	17	37308896	37657909	779	4.2071	1.2932e-05	0.00117845	0
FBXO22	15	76096199	76327608	549	3.7682	8.2216e-05	0.00440925	0
FBXO41	2	73381809	73596758	515	4.2591	1.0262e-05	0.000976477	0
FLYWCH1	16	2861979	3101209	885	3.4957	0.00023637	0.009562	0
FNBP4	11	47638068	47888993	640	4.9699	3.3489e-07	6.07138e-05	0
FNDC4	2	27614749	27818126	431	4.4604	4.0901e-06	0.000496083	0
FRRS1	1	100074258	100331349	987	4.1696	1.5255e-05	0.00128341	0
FTO	16	53637874	54248379	2147	3.4054	0.00033037	0.0122629	0
FYB	5	39005353	39370759	1233	4.3588	6.5379e-06	0.000699393	0
GATM	15	45553321	45770980	441	7.2719	1.7718e-13	1.38708e-10	0
GCKR	2	27619705	27846550	486	4.5982	2.1305e-06	0.000293549	0
GGT7	20	33332522	33560661	429	2.8848	0.0019585	0.0436368	0
GLI1	12	57753917	57966047	391	3.3666	0.00038057	0.0135705	0
GLS2	12	56764727	56982198	440	3.0664	0.0010832	0.0291474	0
GNPTG	16	1301899	1513352	821	3.0862	0.0010136	0.027887	0
GOLGA6C	15	75450898	75665796	292	2.8317	0.0023148	0.0486828	0
GOT1	10	101056626	101290530	766	3.657	0.00012758	0.00606992	0
GP2	16	20221810	20438835	787	15.904	2.9718e-57	5.11833e-53	0
GPBP1L1	1	45992975	46252302	769	2.9032	0.001847	0.0420779	0
GPN1	2	27751514	27973713	426	3.5606	0.000185	0.00796564	0
GPR139	16	19943042	20185100	773	3.68	0.00011662	0.00562618	0
GPR153	1	6207405	6421035	671	2.9974	0.0013614	0.0341301	0
GRK6	5	176753686	176969850	354	6.8736	3.1309e-12	1.73947e-09	0
GTPBP4	10	934348	1163708	859	5.1277	1.4662e-07	3.07956e-05	0
HES3	1	6204251	6405638	606	2.8673	0.0020699	0.0452985	0
HIST1H4H	6	26185353	26385727	1020	2.9758	0.0014613	0.0358008	0
HNRNPR	1	23536275	23770853	536	5.0908	1.7828e-07	3.61237e-05	0
HOXD1	2	176953306	177155635	572	5.328	4.9656e-08	1.20454e-05	0
HOXD10	2	176881491	177084670	656	5.7904	3.5114e-09	1.18582e-06	0
HOXD11	2	176872083	177074316	636	5.3028	5.7014e-08	1.36382e-05	0
HOXD12	2	176864529	177065488	624	5.0143	2.6617e-07	5.09361e-05	0
HOXD13	2	176857531	177060666	623	5.0075	2.7569e-07	5.21781e-05	0
HOXD3	2	176928804	177137826	614	5.9104	1.7061e-09	5.99677e-07	0
HOXD4	2	176916112	177117949	633	6.1467	3.9555e-10	1.5139e-07	0
HOXD8	2	176894421	177097423	659	6.1523	3.8178e-10	1.49441e-07	0
HOXD9	2	176887412	177089645	658	6.0579	6.8959e-10	2.52698e-07	0
HPSE2	10	100116833	101095632	3189	4.4626	4.0482e-06	0.000494483	0
HRH1	3	11078778	11404939	978	3.7204	9.9439e-05	0.00508201	0
HSD17B13	4	88124940	88344058	800	3.0034	0.0013348	0.0337581	0
HTR1D	1	23418387	23621222	504	3.4159	0.00031784	0.0119523	0
HTRA1	10	124121040	124374424	969	3.0098	0.001307	0.033429	0
IDI1	10	985963	1195061	815	5.4929	1.9766e-08	5.97245e-06	0
IDI2	10	964846	1171799	791	5.353	4.3264e-08	1.09579e-05	0
IFT172	2	27567239	27812678	506	4.263	1.0086e-05	0.000965062	0
IGFBP5	2	217436827	217660272	616	3.3273	0.00043851	0.0150148	0
IMP3	15	75831425	76032664	386	3.5096	0.00022437	0.0092448	0
INHBC	12	57728467	57945845	397	3.46	0.00027005	0.0105466	0
INHBE	12	57749095	57951791	369	3.421	0.00031199	0.011758	0
IPP	1	46059997	46316485	726	2.8884	0.0019361	0.0433774	0
ITCH	20	32851040	33199198	629	3.9307	4.2358e-05	0.00276338	0
KAT5	11	65379472	65587077	534	7.0701	7.7428e-13	4.93905e-10	0
KBTBD4	11	47493748	47700567	462	5.2647	7.0214e-08	1.65657e-05	0
KCNK7	11	65260325	65463467	386	6.8632	3.3667e-12	1.81202e-09	0
KIAA0368	9	114022972	114347025	1030	2.9987	0.0013555	0.0341301	0
KIAA1715	2	176690409	176967018	970	3.29	0.00050097	0.0165927	0
KLHDC7A	1	18707423	18912480	868	4.5063	3.2981e-06	0.000423904	0
KLHL29	2	23508297	24031483	1957	3.118	0.00091044	0.0258654	0
KLHL8	4	87981255	88241760	799	2.911	0.0018014	0.0414456	0
KREMEN2	16	2914216	3118384	827	3.4079	0.00032734	0.0121766	0
KRTCAP3	2	27565232	27769348	427	3.7611	8.459e-05	0.00449659	0
L3MBTL3	6	130239727	130562594	1175	3.5935	0.00016314	0.00729808	0
LACTB	15	63313998	63534264	839	3.4956	0.00023651	0.009562	0
LARP4B	10	752853	1077645	1254	5.2608	7.1704e-08	1.66886e-05	0
LMAN2	5	176658562	176878885	418	7.4328	5.3164e-14	4.81918e-11	0
LOXL4	10	99907442	100128007	627	2.985	0.0014179	0.0350061	0
LRCH1	13	47027295	47427175	1200	2.8252	0.0023625	0.0493204	0
LRG1	19	4437226	4640036	709	3.3582	0.00039233	0.0138994	0
LRP2	2	169883618	170319122	1447	4.1916	1.385e-05	0.00122327	0
LSM14B	20	60597516	60810434	815	3.2274	0.00062455	0.0194163	0
LTBP3	11	65206029	65425699	434	5.401	3.3142e-08	8.78161e-06	0
MADD	11	47190926	47451582	680	4.3643	6.3772e-06	0.000690783	0
MAN2C1	15	75548132	75760968	242	2.9661	0.0015079	0.0364285	0
MAP1LC3A	20	33034687	33248149	358	3.9597	3.752e-05	0.00254412	0
MAP3K11	11	65265225	65481720	441	7.1225	5.2999e-13	3.65121e-10	0
MARS	12	57781735	58010438	430	3.0095	0.0013082	0.033429	0
MBNL1	3	151885828	152283569	928	2.9872	0.0014077	0.0349349	0
MED1	17	37460537	37707527	521	4.2037	1.3127e-05	0.00118993	0
MIP	12	56743285	56948435	406	3.0324	0.0012133	0.0316616	0
MMP15	16	57959281	58180804	737	2.9982	0.0013581	0.0341301	0
MPPED2	11	30306039	30707930	1195	3.0828	0.0010253	0.0280626	0
MRPS30	5	44709026	44915618	398	3.0738	0.0010566	0.0285923	0
MTCH2	11	47538857	47764206	529	5.3597	4.1672e-08	1.07122e-05	0
MTX2	2	177034122	177302753	677	3.1038	0.00095529	0.0268196	0
MUS81	11	65527871	65733914	505	4.1326	1.7938e-05	0.00144367	0
MXD3	5	176632500	176839292	425	6.8456	3.8079e-12	1.98738e-09	0
MYBPC3	11	47252956	47474253	633	4.5567	2.5979e-06	0.000344182	0
MYBPHL	1	109734986	109949663	528	3.3967	0.000341	0.0124912	0
NASP	1	45949659	46184578	688	2.9285	0.001703	0.0397926	0
NAT8	2	73767849	73969537	528	5.1815	1.1003e-07	2.36881e-05	0
NCOA6	20	33202577	33513433	560	3.2682	0.00054125	0.0176365	0
NDUFS3	11	47500561	47706115	461	5.0675	2.0152e-07	4.03579e-05	0
NEIL1	15	75539330	75747592	227	2.9081	0.0018179	0.0416352	0
NKX2-6	8	23459963	23664111	940	3.0016	0.001343	0.0339157	0
NOTO	2	73329385	73538340	611	2.8995	0.001869	0.042355	0
NR1H3	11	47169850	47390584	547	3.6939	0.00011042	0.00543361	0
NRBP1	2	27551472	27765124	429	3.793	7.4413e-05	0.00400505	0
NRG1	8	31397267	32722558	5165	3.7218	9.8887e-05	0.00506884	0
NRG4	15	76134327	76404785	624	3.5477	0.00019434	0.00828495	0
NSD1	5	176460079	176827214	935	5.3945	3.4356e-08	8.96535e-06	0
NSMCE4A	10	123616602	123834743	997	3.1613	0.00078541	0.0231233	0
NUDT19	19	33082866	33304702	903	3.2069	0.00067093	0.0205613	0
NUP160	11	47699669	47970057	684	4.8149	7.3621e-07	0.000121921	0
NUP54	4	76935811	77169668	1317	2.8796	0.0019912	0.044137	0
OBFC1	10	105537317	105778045	761	2.9157	0.0017744	0.0410208	0
OR2K2	9	113989762	114190713	694	3.4754	0.00025506	0.010101	0
OR4B1	11	48138361	48339291	693	4.134	1.7827e-05	0.00144148	0
OR4C3	11	48246492	48447482	561	3.916	4.5024e-05	0.00282138	0
OR4S1	11	48227774	48428704	581	3.9397	4.0792e-05	0.0026918	0
OR4X1	11	48185412	48386330	643	4.0512	2.5473e-05	0.00189923	0
OR4X2	11	48166655	48367567	656	4.1139	1.9453e-05	0.00153688	0
OVOL1	11	65454504	65664690	576	6.3716	9.3527e-11	4.1303e-08	0
PACSIN3	11	47099072	47308010	455	3.1343	0.00086138	0.0248502	0
PALMD	1	100011430	100260097	923	3.9857	3.3646e-05	0.00235563	0
PAQR4	16	2919245	3123490	825	3.4852	0.00024589	0.0098259	0
PCNXL3	11	65283782	65504910	494	7.3896	7.362e-14	6.33979e-11	0
PDIA6	2	10823516	11078103	1251	2.8867	0.0019463	0.0434211	0
PDILT	16	20270491	20516033	812	15.493	1.9301e-54	1.66211e-50	0
PDLIM7	5	176810394	177024606	372	3.8598	5.6747e-05	0.00334325	0
PEMT	17	17308876	17595017	865	2.9384	0.0016494	0.0388082	0
PFN3	5	176727107	176927637	348	7.699	6.859e-15	9.84438e-12	0
PHTF2	7	77328108	77686821	1220	2.8247	0.0023662	0.0493378	0
PIGU	20	33048345	33365089	531	3.74	9.2005e-05	0.00480182	0
PKMYT1	16	2922791	3130540	843	3.5676	0.00018011	0.00781369	0
PLCL2	3	16826451	17232098	1322	2.8987	0.0018737	0.0424057	0
PLIN4	19	4402191	4617716	734	3.4024	0.000334	0.0123709	0
PLIN5	19	4422543	4635208	727	3.398	0.00033942	0.0124911	0
PPARGC1A	4	23693643	23991700	1121	4.6198	1.9203e-06	0.000268889	0
PPM1G	2	27504065	27732550	423	3.1391	0.00084731	0.0246091	0
PQLC3	2	11195497	11418998	844	2.9284	0.0017035	0.0397926	0
PRADC1	2	73355133	73560356	580	3.3519	0.00040131	0.0141528	0
PRDM8	4	81006423	81225482	720	2.9759	0.0014606	0.0358008	0
PRELID1	5	176630762	176833960	421	7.0846	6.9745e-13	4.62007e-10	0
PRKACB	1	84443744	84804181	813	3.1322	0.00086744	0.0249414	0
PRKAG2	7	151153200	151674316	1955	7.4463	4.7979e-14	4.59079e-11	0
PRR7	5	176773795	176983287	334	6.3363	1.177e-10	5.06787e-08	0
PRSS3	9	33650463	33899229	848	3.3082	0.00046943	0.015791	0
PSMA5	1	109841652	110069108	469	3.3145	0.0004591	0.0155651	0
PSMA7	20	60611782	60818514	792	3.1618	0.00078406	0.0231231	0
PSMC3	11	47340319	47548024	555	5.4458	2.5791e-08	7.337e-06	0
PSRC1	1	109722175	109925790	532	3.2748	0.00052867	0.0173765	0
PTPMT1	11	47486981	47695013	454	5.4444	2.5986e-08	7.337e-06	0
PTPN9	15	75659461	75971632	488	3.5425	0.00019818	0.00838637	0
PTPRA	20	2744840	3119315	1086	3.7002	0.00010773	0.00540943	0
PTPRJ	11	47902109	48292394	991	4.0212	2.8951e-05	0.00209505	0
RAB24	5	176628190	176830745	419	6.9694	1.5917e-12	9.45305e-10	0
RAB8B	15	63381727	63659973	954	3.804	7.118e-05	0.00389185	0
RAI1	17	17484786	17814765	678	3.3185	0.00045249	0.0154017	0
RANBP3L	5	36149103	36402011	806	3.1534	0.00080679	0.0236315	0
RAPSN	11	47359307	47570730	563	5.5458	1.4628e-08	4.58069e-06	0
RASA2	3	141105925	141431197	944	2.85	0.002186	0.0470132	0
RELA	11	65321066	65530443	487	7.1963	3.0935e-13	2.31649e-10	0
RERG	12	15160715	15474411	941	3.2834	0.00051282	0.0169201	0
RGS14	5	176684843	176899599	409	7.5972	1.5133e-14	2.00489e-11	0
RNASEH2C	11	65385143	65588409	529	6.8155	4.6971e-12	2.37936e-09	0
ROCK2	2	11221777	11584711	1343	3.0845	0.0010195	0.0280045	0
RPS27L	15	63345538	63549741	765	3.6952	0.00010988	0.00543361	0
S100A10	1	151855385	152066714	496	3.0059	0.0013241	0.0335861	0
S100A11	1	151904981	152109511	391	2.9534	0.0015716	0.037594	0
SCAF1	19	50045381	50261906	469	2.9063	0.0018288	0.0417184	0
SCARB2	4	76979891	77235052	1321	5.5459	1.4625e-08	4.58069e-06	0
SCYL1	11	65192547	65406182	412	5.3432	4.5651e-08	1.13421e-05	0
SDCCAG8	1	243319306	243763393	825	8.4381	1.6123e-17	3.47108e-14	0
SEMA6B	19	4442599	4659771	780	3.1112	0.00093175	0.0263546	0
SH2B3	12	111743751	111989427	388	3.3776	0.00036562	0.013285	0
SH2D4B	10	82197657	82506316	1166	2.8295	0.0023313	0.0487873	0
SH3BP4	2	235760627	236064358	1082	3.0426	0.0011726	0.0308803	0
SHF	15	45359411	45593373	641	4.2324	1.1559e-05	0.0010646	0
SHROOM3	4	77256252	77804405	1767	7.5516	2.1505e-14	2.4692e-11	0
SIN3A	15	75561719	75848124	375	2.9546	0.0015655	0.0375313	0
SIPA1	11	65305577	65518391	485	6.8056	5.0304e-12	2.47539e-09	0
SKP2	5	36052144	36284142	630	3.045	0.0011632	0.0307267	0
SLC22A1	6	160442862	160679750	741	4.9817	3.1507e-07	5.77282e-05	0
SLC22A2	6	160537793	160779963	1102	5.4095	3.1597e-08	8.63802e-06	0
SLC22A3	6	160669404	160973611	1190	3.5711	0.00017773	0.00772991	0
SLC28A2	15	45444427	45668132	654	6.3072	1.4205e-10	5.96714e-08	0
SLC30A4	15	45674679	45915002	348	7.0387	9.7009e-13	5.96709e-10	0
SLC34A1	5	176711431	176925849	384	7.7212	5.7631e-15	9.02344e-12	0
SLC39A13	11	47330045	47538051	552	5.3415	4.6098e-08	1.13421e-05	0
SLC4A1AP	2	27786337	28017847	425	3.1787	0.0007398	0.0220825	0
SLC7A9	19	33221418	33460683	979	4.6338	1.7952e-06	0.000255527	0
SLK	10	105627469	105887342	734	3.6993	0.0001081	0.00541223	0
SMCR5	17	17579999	17782843	369	2.8661	0.002078	0.045418	0
SMYD5	2	73341365	73554355	608	3.111	0.00093228	0.0263546	0
SNUPN	15	75790423	76018719	406	3.6834	0.00011509	0.00556796	0
SNX17	2	27493362	27700400	365	3.0594	0.001109	0.0296589	0
SNX32	11	65501409	65721172	525	4.7554	9.9015e-07	0.000154441	0
SNX33	15	75841347	76050968	424	3.4938	0.00023807	0.00958009	0
SORT1	1	109752187	110040563	644	3.6075	0.00015458	0.00706189	0
SPATA5L1	15	45594518	45813616	398	7.3433	1.0419e-13	8.54507e-11	0
SPEG	2	220199699	220458354	683	3.0598	0.0011074	0.0296589	0
SPI1	11	47276408	47500127	610	4.967	3.4007e-07	6.10107e-05	0
SPRYD4	12	56762300	56964767	414	3.0398	0.0011836	0.0310276	0
SPTBN1	2	54583453	54998583	1560	4.4085	5.2048e-06	0.000597615	0
SQRDL	15	45823345	46083492	844	3.5748	0.00017526	0.00764178	0
SS18L1	20	60618821	60857566	892	2.9543	0.0015668	0.0375313	0
SSSCA1	11	65237942	65439239	388	6.2483	2.0754e-10	8.3127e-08	0
STAC2	17	37266788	37482040	591	2.8317	0.002315	0.0486828	0
STAMBP	2	73956042	74194295	550	3.6941	0.00011033	0.00543361	0
STBD1	4	77127178	77332283	707	8.4141	1.9799e-17	3.78887e-14	0
STC1	8	23599433	23812320	834	6.1406	4.1116e-10	1.53944e-07	0
SUPT3H	6	44694466	45445788	2558	3.2629	0.00055135	0.0178773	0
SUPT7L	2	27773675	27986707	400	3.2874	0.0005056	0.0167139	0
SYPL2	1	109909099	110124764	476	2.8531	0.002165	0.0469343	0
TAF4	20	60449853	60740866	990	3.448	0.00028242	0.0108817	0
TCEA3	1	23607554	23851261	582	4.7979	8.0171e-07	0.000130263	0
TCF21	6	134110258	134316675	589	3.3349	0.00042667	0.0147265	0
TCF7L1	2	85260582	85637511	1403	2.8521	0.0021719	0.0469343	0
TCHHL1	1	151956619	152161540	297	2.9724	0.0014775	0.0360102	0
TDRD12	19	33110678	33381714	1125	4.3533	6.7058e-06	0.000712926	0
TFCP2L1	2	121874163	122142778	906	5.2213	8.8858e-08	2.01369e-05	0
THEM4	1	151743342	151982361	685	3.1011	0.00096405	0.0269106	0
THEM5	1	151719576	151926173	579	2.999	0.0013544	0.0341301	0
TMEM14E	3	151957486	152158779	388	3.5767	0.00017399	0.00762501	0
TMEM229B	14	67836982	68082021	918	2.8996	0.0018683	0.042355	0
TMEM239	20	2696975	2897804	678	3.8268	6.4921e-05	0.00364518	0
TMEM69	1	46053846	46260108	602	3.0828	0.0010255	0.0280626	0
TNP1	2	217624181	217824782	723	3.3743	0.00036999	0.0134154	0
TP53INP2	20	33192147	33401237	355	3.2968	0.00048892	0.0162248	0
TPRKB	2	73856956	74064517	390	4.0117	3.0136e-05	0.00216263	0
TSPAN14	10	82114037	82382391	1102	3.1877	0.00071693	0.0215868	0
TSPYL6	2	54380314	54583409	691	3.2302	0.00061848	0.0192624	0
UBAP2	9	33821690	34148947	1076	2.9722	0.0014784	0.0360102	0
UBE2Q2	15	76035626	76293388	627	3.9003	4.8045e-05	0.0029731	0
UBE2R2	9	33717181	34020401	966	3.3013	0.0004812	0.0159994	0
UMOD	16	20244372	20464200	787	15.365	1.4138e-53	6.08747e-50	0
UNCX	7	1172653	1376613	831	3.6436	0.0001344	0.00627309	0
VEGFA	6	43637945	43854223	694	4.9563	3.5927e-07	6.31399e-05	0
VPS16	20	2721342	2947378	696	3.6399	0.00013636	0.00634737	0
WDR37	10	1002775	1278237	1145	5.6567	7.7145e-09	2.50692e-06	0
WDR72	15	53705937	54155075	2119	8.607	3.7487e-18	9.22341e-15	0
XRCC6BP1	12	58235444	58451052	648	5.1124	1.5901e-07	3.29955e-05	0
ZBTB38	3	140943054	141268632	830	4.3812	5.9015e-06	0.000655752	0
ZNF436	1	23585940	23796357	454	4.8933	4.9571e-07	8.45308e-05	0
ZNF512	2	27705835	27946082	508	4.2185	1.2296e-05	0.00112646	0
ZNF513	2	27500097	27703611	358	3.1015	0.00096266	0.0269106	0
ZNF572	8	125885538	126091630	815	3.0825	0.0010265	0.0280626	0
NOTE: novel: 1, not nearby (within 1Mb upstream and downstream) any previous GWAS index SNPs or associated genes; 0, nearby (within 1Mb upstream and downstream) any previous GWAS index SNPs or associated genes

## Sheet: Table S5
Table S5 Associated Genes with CAD using cFDR
GENE	CHR	START	STOP	CAD				CKD			cFDR	novel
				NSNPS	Z	P		NSNPS	Z	P
ABCG5	2	43939610	44165958	935	3.0369	0.0011952		686	0.088389	0.46478	0.0286393	1
ABCG8	2	43966102	44205605	943	3.6512	0.0001305		557	2.7192	0.0032717	0.0175318	1
ABI2	2	204092961	204396896	502	4.6727	1.4866e-06		1173	2.3202	0.010166	0.0211398	1
ACAD10	12	112023856	112294911	308	4.401	5.3877e-06		754	0.95443	0.16993	0.00215735	1
ACER2	9	19308924	19552500	644	3.0019	0.0013413		616	-0.39458	0.65342	0.0495437	1
ACOX1	17	73837588	74075515	578	3.1672	0.00076945		924	0.18322	0.42731	0.0359351	1
ACSS2	20	33362765	33615769	487	3.0069	0.0013196		1453	1.1984	0.11537	0.0201366	1
ACTN1	14	69240839	69546083	1076	2.9192	0.0017549		553	0.72397	0.23454	0.0370838	1
ACTR2	2	65354828	65598390	701	2.9404	0.0016388		447	1.9423	0.026051	0.00806478	1
ACVR2A	2	148502085	148788396	559	3.8825	5.1692e-05		612	2.4254	0.0076468	0.00255453	1
ACYP1	14	75419927	75630736	393	4.6957	1.3285e-06		785	2.6543	0.0039731	0.023071	1
ADAM15	1	154923747	155135252	355	3.8669	5.5119e-05		597	1.7985	0.036049	5.52342e-05	1
ADAM17	2	9529410	9795917	579	2.7962	0.0025852		417	1.9136	0.027838	0.00760882	1
ADAMTS7	15	78951544	79203773	903	8.3762	2.7327e-17		601	-0.0015338	0.50061	0.0255382	1
ADAMTSL2	9	136297285	136540641	784	2.906	0.0018305		1267	5.2223	8.8348e-08	1.36433e-05	1
ADAR	1	154454533	154700456	539	3.4051	0.00033069		239	1.479	0.069567	0.0427722	1
ADK	10	75810942	76569061	1273	3.0398	0.0011838		550	1.241	0.1073	0.0407536	1
AGAP7	10	51364150	51586327	255	2.8043	0.0025214		596	0.76897	0.22095	0.0282575	1
AGFG2	7	100036833	100265843	305	2.685	0.0036268		586	1.1991	0.11524	0.0316682	1
AIDA	1	222741354	222985864	529	7.6441	1.0522e-14		474	3.7972	7.3182e-05	0.0206514	1
ALDH2	12	112104690	112347789	320	4.3476	6.883e-06		628	0.61911	0.26792	0.0317995	1
ALKBH5	17	17986866	18213267	496	2.9421	0.0016301		486	0.78208	0.21708	0.0123127	1
AMIGO3	3	49654266	49857238	287	3.699	0.0001082		994	0.93495	0.17491	0.0193598	1
AMT	3	49354210	49560111	341	3.8515	5.8695e-05		920	0.79089	0.2145	0.0149294	1
ANAPC13	3	134096545	134304865	481	3.2471	0.00058289		1052	0.29853	0.38265	0.00306296	1
ANKIB1	7	91775547	92130698	463	2.8348	0.0022926		476	3.5483	0.00019385	0.00506131	1
ANKRD50	4	125485203	125733887	816	3.6398	0.00013641		520	1.7293	0.041875	0.0197013	1
ANKRD52	12	56531590	56752143	257	4.391	5.641e-06		949	-0.97244	0.83458	0.00804321	1
ANXA9	1	150854498	151068114	497	2.9082	0.0018176		322	2.5198	0.0058719	0.0028488	1
AP1M2	19	10583346	10797991	641	4.5352	2.8773e-06		559	0.26452	0.39569	0.0333658	1
AP3D1	19	2000986	2251556	750	3.5067	0.00022687		947	0.12116	0.45178	0.0185812	1
AP3M1	10	75780014	76010826	441	3.3039	0.00047682		755	0.43119	0.33317	0.000167132	1
AP4M1	7	99599129	99804803	342	3.1106	0.00093345		235	3.5312	0.00020681	0.0171822	1
AP5B1	11	65441368	65648062	507	3.5984	0.00016009		952	0.73599	0.23087	0.0229055	1
APEH	3	49611434	49820934	306	3.7816	7.7908e-05		511	-0.043228	0.51724	0.0165126	1
APOA1	11	116606468	116808338	662	3.2804	0.00051827		1048	2.0663	0.019401	0.0405179	1
APOA4	11	116591417	116794011	674	3.1472	0.00082417		225	1.3571	0.087371	0.0348866	1
APOB	2	21124300	21366945	527	4.7975	8.0313e-07		334	2.4618	0.0069113	0.00436157	1
APOC1	19	45317920	45522606	665	5.5348	1.5578e-08		401	2.4225	0.0077073	0.00102264	1
APOC2	19	45349238	45552822	599	4.4431	4.4338e-06		870	-0.29243	0.61502	0.00858056	1
APOC3	11	116600623	116803787	662	3.2618	0.00055346		829	0.55542	0.2893	0.0459824	1
APOC4	19	45345494	45548753	607	4.5926	2.1885e-06		673	1.6632	0.048132	0.0425214	1
APOE	19	45309038	45512650	670	5.4781	2.1497e-08		577	-1.5847	0.94348	0.00123141	1
APOF	12	56654354	56856583	280	4.2612	1.0167e-05		800	0.68004	0.24824	0.0157621	1
ARHGEF19	1	16424598	16639104	555	3.6689	0.00012182		925	1.0837	0.13925	0.0158897	1
ARHGEF26	3	153738791	154075616	956	4.6262	1.8625e-06		1427	-0.3481	0.63612	0.0414937	1
ARL15	5	53080613	53706403	2224	3.3482	0.00040665		939	0.42654	0.33486	0.0428037	1
ARL3	10	104333483	104574190	572	3.1914	0.00070799		887	2.4186	0.0077899	0.00300659	1
ARL4D	17	41376352	41578504	485	3.4539	0.0002763		922	2.3469	0.0094653	0.00268437	1
ARMC8	3	137806089	138117228	500	4.7838	8.6023e-07		1197	0.84814	0.19818	0.04276	1
ARMS2	10	124114178	124316868	692	2.8727	0.002035		940	0.63714	0.26202	0.00878139	1
ARNT	1	150682180	150949244	507	2.7812	0.0027079		579	2.1112	0.017379	0.0431833	1
ARNTL	11	13199324	13508812	959	5.2039	9.758e-08		842	1.6924	0.045288	0.0107255	1
AS3MT	10	104529209	104761655	633	5.0417	2.3076e-07		571	1.6125	0.053426	0.0261594	1
ATAD2B	2	23871533	24249936	1267	3.5656	0.00018154		1423	1.6863	0.045867	0.0075051	1
ATG4D	19	10554569	10764099	637	3.9629	3.7018e-05		326	2.3112	0.01041	0.00319659	1
ATP2B1	12	89881825	90149844	545	5.6793	6.7623e-09		476	-0.18789	0.57452	0.0156704	1
ATP5G1	17	46870147	47073232	582	4.7821	8.675e-07		442	2.5126	0.0059923	0.00132844	1
ATP5SL	19	41837222	42045843	485	4.4734	3.85e-06		793	2.3782	0.0086994	0.000392043	1
ATP6V0A1	17	40510861	40774597	540	4.8777	5.3664e-07		822	2.0869	0.01845	0.00818912	1
ATP8B2	1	154198035	154423780	595	4.337	7.2231e-06		2716	0.69449	0.24369	0.0263808	1
ATPAF2	17	17821333	18042480	393	4.6805	1.431e-06		2147	3.4054	0.00033037	0.0119556	1
ATXN2	12	111790017	112137480	355	5.2774	6.5509e-08		227	3.5178	0.00021759	0.0168169	1
AXIN2	17	63424682	63657740	690	3.0772	0.0010449		857	0.92769	0.17678	0.0216178	1
AXL	19	41625103	41867672	649	5.1259	1.4802e-07		1018	3.1356	0.00085747	0.0253064	1
AZGP1	7	99464349	99673735	453	4.2013	1.3268e-05		408	0.86759	0.19281	0.00783997	1
B3GNT3	19	17805918	18024385	765	4.4022	5.3575e-06		1201	0.32254	0.37352	0.0245739	1
B3GNT8	19	41831263	42034635	469	4.6687	1.5153e-06		429	2.8848	0.0019585	0.038742	1
B4GALT5	20	48149482	48430421	788	3.5863	0.00016767		738	-0.80245	0.78885	0.0441722	1
B9D2	19	41760321	41970078	417	6.0667	6.5272e-10		1429	2.0277	0.021294	0.0241257	1
BACE1	11	117056401	117286972	619	3.2575	0.00056195		676	2.5231	0.0058165	0.00081277	1
BACH1	21	30571219	30834217	368	3.33	0.00043425		726	-1.2832	0.90029	0.0199846	1
BBOX1	11	26962508	27249354	985	3.1534	0.00080699		378	-1.3403	0.90993	0.0437683	1
BBS10	12	76638265	76842222	566	3.0599	0.0011072		240	1.214	0.11238	0.0343028	1
BCAM	19	45212315	45424678	750	5.2471	7.725e-08		524	2.0805	0.018738	0.0172952	1
BCAP29	7	107120421	107363762	470	4.2764	9.4951e-06		1180	-0.94921	0.82874	0.0280175	1
BCAR1	16	75162927	75401951	1100	6.0231	8.558e-10		570	0.13108	0.44786	0.0178149	1
BCAS3	17	58655171	59570199	1226	4.9538	3.6382e-07		708	0.50007	0.30851	0.0145747	1
BCKDHA	19	41803693	42030910	508	5.9759	1.1443e-09		769	0.67401	0.25015	0.0168857	1
BCL3	19	45151977	45363301	686	3.4641	0.00026604		407	2.3863	0.0085099	0.000908083	1
BECN1	17	40862149	41076310	172	2.6885	0.0035892		896	1.6278	0.051786	0.0147195	1
BEST4	1	45149256	45353426	459	2.7487	0.0029914		969	3.0098	0.001307	0.0238229	1
BLM	15	91160557	91458692	848	4.1742	1.4952e-05		818	0.36721	0.35673	0.000380327	1
BNIP1	5	172471444	172691390	591	2.9462	0.0016087		840	0.21291	0.4157	0.00156652	1
BNIPL	1	150909028	151120076	501	2.8508	0.0021803		378	1.4853	0.068729	0.00712564	1
BRAP	12	111979949	112223790	225	4.9066	4.633e-07		653	0.90537	0.18263	0.0221079	1
BRCA2	13	32789616	33073809	640	2.8131	0.0024531		527	0.35359	0.36182	0.0473365	1
BROX	1	222785894	223008538	509	7.1193	5.4224e-13		612	0.68808	0.2457	0.0239969	1
BSN	3	49491921	49808982	463	4.2503	1.0673e-05		459	-0.16616	0.56599	0.0424611	1
BSND	1	55364616	55574465	807	3.37	0.00037583		757	-0.34437	0.63472	0.0237322	1
BTBD10	11	13309555	13584838	754	4.1528	1.6422e-05		759	0.78696	0.21565	0.0486872	1
BTBD19	1	45174153	45379801	486	2.855	0.0021519		679	-1.5233	0.93616	1.33792e-05	1
C10orf32	10	104513966	104724718	594	5.1668	1.1904e-07		317	0.90657	0.18232	0.0334124	1
C10orf55	10	75569726	75782535	420	2.9071	0.0018241		1205	2.1246	0.016811	0.0370267	1
C12orf43	12	121340224	121554305	835	3.8239	6.567e-05		976	1.5315	0.062821	0.038221	1
C15orf26	15	81326643	81541516	570	2.9043	0.0018406		821	-0.12679	0.55045	0.0459576	1
C19orf38	19	10859105	11080360	478	6.494	4.1785e-11		522	0.72986	0.23274	0.0166979	1
C19orf52	19	10939423	11140916	453	6.3557	1.0372e-10		951	-0.18121	0.5719	0.000244188	1
C1orf50	1	43132915	43341413	430	3.2835	0.00051259		604	2.4519	0.0071056	0.0225638	1
C1orf86	1	2015898	2244159	592	3.2521	0.00057273		659	2.8452	0.0022191	0.00821857	1
C2orf44	2	24152205	24370296	717	3.6809	0.00011618		717	0.21676	0.4142	0.0190543	1
C2orf68	2	85732375	85939179	563	5.9861	1.0746e-09		1306	0.3098	0.37836	0.0386531	1
C3orf20	3	14616605	14914543	1022	4.1633	1.5686e-05		343	1.5416	0.061584	0.0391313	1
C4orf17	4	100332160	100563460	927	3.1103	0.00093461		792	1.1911	0.1168	0.0435295	1
C4orf3	4	120117573	120325600	950	3.1983	0.00069121		810	2.1243	0.016821	0.00369913	1
C4orf51	4	146501355	146753948	666	3.1299	0.00087418		428	1.4237	0.077273	0.020901	1
C6orf106	6	34455056	34764627	920	2.7236	0.003229		1035	1.0019	0.15819	0.0251961	1
C6orf15	6	30978999	31180332	2458	4.043	2.638e-05		346	1.5638	0.058929	0.0348495	1
C9orf53	9	21867137	22067753	407	10.979	2.3989e-28		407	2.4259	0.0076342	0.000880777	1
C9orf96	9	136143283	136371220	873	3.211	0.00066135		749	2.245	0.012383	0.0170153	1
CAB39L	13	49782785	50118262	907	3.8201	6.6708e-05		754	2.5172	0.0059143	0.0280826	1
CABIN1	22	24307764	24674596	693	3.5243	0.00021233		851	1.7892	0.03679	4.27398e-05	1
CALCOCO2	17	46808349	47042607	682	5.0133	2.6755e-07		1108	1.0972	0.13628	0.0143552	1
CALCRL	2	188106689	188413021	856	2.6016	0.0046391		605	1.6932	0.045208	0.0178285	1
CAMK2G	10	75472258	75734349	430	3.3686	0.00037771		421	2.1949	0.014085	0.000249488	1
CAMKV	3	49795421	50007369	313	3.5043	0.00022891		334	3.4989	0.00023356	0.0108837	1
CAMP	3	48164836	48366981	335	3.1614	0.00078497		329	0.78171	0.21719	0.00749766	1
CARKD	13	111167806	111392342	955	2.9839	0.0014229		626	0.14729	0.44145	0.00980241	1
CARM1	19	10882252	11133448	565	6.6906	1.1112e-11		761	2.9157	0.0017744	0.019122	1
CARS2	13	111193756	111458480	954	3.8072	7.0285e-05		1029	1.4176	0.078161	0.00811656	1
CBLC	19	45181125	45403903	802	4.4521	4.2507e-06		283	2.5261	0.0057662	0.0379282	1
CCDC157	22	30652626	30872818	639	3.5645	0.00018231		1020	-0.10852	0.54321	0.00299545	1
CCDC167	6	37350696	37567700	698	3.6078	0.00015443		1043	0.12453	0.45045	0.00640911	1
CCDC23	1	43172722	43383059	468	2.9675	0.0015013		989	2.4806	0.0065578	0.0182676	1
CCDC30	1	42900559	43220335	878	3.5393	0.00020058		972	2.6482	0.0040465	0.0346122	1
CCDC85C	14	99877602	100170727	780	3.9657	3.6591e-05		1263	2.0386	0.020745	0.0385714	1
CCDC92	12	124320954	124557163	606	2.8737	0.0020287		772	2.0732	0.019076	0.00648251	1
CCDC97	19	41716093	41930788	452	6.3508	1.0707e-10		885	2.18	0.01463	0.0130728	1
CCHCR1	6	31010215	31226015	2777	3.7056	0.00010543		956	2.2211	0.013171	0.00656507	1
CCNL1	3	156765585	156978482	584	2.9218	0.0017404		729	0.86889	0.19245	0.00434537	1
CCR10	17	40731419	40933845	274	3.6233	0.00014542		1003	0.62132	0.26719	0.0325307	1
CCT8	21	30328642	30546118	541	2.9283	0.0017039		2103	1.1659	0.12182	0.028215	1
CD302	2	160525138	160754766	864	3.1796	0.00073747		1022	0.94682	0.17186	0.046909	1
CDC25A	3	48098667	48329801	320	3.3741	0.00037033		505	0.54639	0.2924	0.00885711	1
CDHR4	3	49728166	49937254	304	3.427	0.00030513		1027	0.21049	0.41664	0.00287848	1
CDKN2A	9	21867750	22094490	473	12.319	3.5567e-35		811	0.6956	0.24334	0.0172001	1
CDKN2B	9	21902901	22109312	440	13.619	1.5333e-42		462	3.7969	7.3264e-05	0.0193537	1
CDKN2D	19	10577137	10779655	628	4.4376	4.5487e-06		469	2.6906	0.0035663	0.000502171	1
CDSN	6	30982864	31188252	2498	3.9422	4.0361e-05		1027	1.9026	0.028547	0.0110169	1
CEACAM16	19	45102420	45313986	636	2.9996	0.0013516		349	2.5063	0.0061002	0.00308083	1
CELF3	1	151572533	151789296	412	2.8733	0.0020308		858	-0.437	0.66894	0.0208359	1
CELSR2	1	109692640	109918378	542	6.8917	2.7567e-12		930	0.87081	0.19193	0.046666	1
CENPA	2	26908881	27117455	475	3.404	0.00033204		589	1.2479	0.10603	0.027545	1
CENPW	6	126560934	126904466	410	3.6607	0.00012578		938	2.6717	0.0037732	0.0340705	1
CEP120	5	122580578	122859286	809	4.2146	1.251e-05		710	-1.7265	0.95787	0.0133255	1
CEP63	3	134104574	134393855	674	3.0408	0.0011799		605	-0.39486	0.65353	0.00384375	1
CEP70	3	138113180	138413225	515	4.016	2.9591e-05		143	1.4664	0.071275	0.00366787	1
CERS2	1	150837648	151047479	456	3.1379	0.00085083		994	-0.13809	0.55492	0.0449623	1
CFDP1	16	75227607	75567387	1513	6.1931	2.9495e-10		1438	1.4177	0.078142	0.00458597	1
CH25H	10	90865693	91067071	663	4.684	1.4068e-06		306	0.85444	0.19643	0.00836345	1
CHCHD1	10	75441807	75643406	229	2.9843	0.0014214		1453	-0.40388	0.65685	0.00381729	1
CHMP1A	16	89610838	89824193	866	3.0429	0.0011715		404	2.5284	0.005729	0.00121833	1
CHN1	2	175564041	175970107	848	3.292	0.00049739		578	0.54303	0.29355	0.00574114	1
CHST5	16	75462427	75669068	731	3.6085	0.00015401		666	1.107	0.13414	0.0191562	1
CHST6	16	75407021	75628926	839	5.1467	1.3254e-07		492	0.72978	0.23276	0.00108576	1
CKS1B	1	154847117	155051725	311	4.7314	1.1151e-06		885	-0.43735	0.66907	0.0274822	1
CLDN19	1	43098763	43305925	460	3.2413	0.00059485		918	-0.26181	0.60326	0.0307583	1
CLPTM1	19	45357841	45596604	693	4.4157	5.0333e-06		940	-0.21453	0.58493	0.0188131	1
CNIH3	1	224704178	225028249	906	2.6456	0.0040774		1051	-1.2308	0.89081	0.036617	1
CNNM2	10	104578074	104938344	931	4.4942	3.4908e-06		309	0.92797	0.17671	0.00931331	1
CNPY2	12	56604212	56810128	238	4.3606	6.4856e-06		395	1.2865	0.099136	0.0421036	1
CNPY4	7	99617264	99823128	374	3.155	0.00080251		207	1.9561	0.025225	0.00300385	1
CNTD1	17	40850853	41063605	161	2.7949	0.0025958		674	0.92107	0.17851	0.00106818	1
CNTNAP1	17	40734631	40952011	277	3.4807	0.00025009		597	2.7313	0.0031546	0.00762179	1
COASY	17	40614091	40818299	348	3.9418	4.0435e-05		452	0.058183	0.4768	0.0179385	1
COG5	7	106742188	107304959	1153	4.3931	5.5875e-06		1084	0.32659	0.37199	0.0153994	1
COL4A1	13	110701309	111059496	1546	7.3091	1.3449e-13		570	0.3325	0.36976	0.0274134	1
COL4A2	13	110859630	111265373	1978	5.7788	3.762e-09		628	2.7607	0.0028836	0.014721	1
COPS6	7	99586582	99789822	339	3.1719	0.0007572		714	1.0309	0.15128	0.0232787	1
COQ10A	12	56560641	56764750	233	4.2969	8.6612e-06		697	-0.94996	0.82893	0.0186994	1
CPNE7	16	89542175	89763654	761	3.4834	0.00024751		355	1.6627	0.048183	0.030018	1
CREBRF	5	172383354	172666291	793	2.7566	0.0029204		754	-0.32018	0.62559	0.00429082	1
CS	12	56565482	56794175	247	4.3749	6.0754e-06		323	0.92598	0.17723	0.0107991	1
CSF1	1	110353232	110573616	559	2.6592	0.0039161		1007	0.731	0.23239	0.0223152	1
CSNK1G3	5	122747792	123052738	701	3.8502	5.9013e-05		638	2.8126	0.0024574	0.00189914	1
CTAGE1	18	19893563	20097878	513	4.1592	1.5967e-05		605	0.27212	0.39276	0.0374382	1
CTRB1	16	75152883	75358822	982	5.4498	2.5219e-08		1018	-0.94588	0.8279	0.0243081	1
CTRB2	16	75137993	75341072	945	5.1063	1.6429e-07		676	2.3846	0.0085493	0.00296245	1
CTSH	15	79114091	79337420	797	6.5576	2.7344e-11		537	2.5851	0.0048672	0.00282779	1
CTSK	1	150668683	150880917	404	2.8967	0.0018857		649	-0.12087	0.5481	0.0116852	1
CTSS	1	150602671	150838433	501	2.7413	0.0030601		273	0.99668	0.15946	0.0186447	1
CUX2	12	111371827	111888358	667	3.8458	6.0076e-05		387	1.9079	0.028201	0.039834	1
CXCL12	10	44765600	44980545	867	5.0509	2.1989e-07		283	3.6025	0.0001576	0.0443414	1
CYP17A1	10	104490287	104697290	591	5.1106	1.6054e-07		592	0.033143	0.48678	0.00454791	1
CYP20A1	2	204003163	204270563	455	4.8266	6.9429e-07		1021	0.23283	0.40794	0.002252	1
CYP26A1	10	94733231	94937641	603	2.8809	0.0019828		732	1.2353	0.10837	0.0427463	1
CYP26C1	10	94721020	94928454	587	3.2579	0.00056122		1166	2.8295	0.0023313	0.0134303	1
CYP2S1	19	41599114	41813444	657	4.011	3.0237e-05		1380	1.065	0.14345	0.0217132	1
CYP46A1	14	100050754	100293638	758	4.1201	1.8931e-05		654	6.3072	1.4205e-10	0.0225403	1
CYP4F11	19	15923179	16145676	1235	4.5364	2.8616e-06		823	1.2479	0.10604	0.0222138	1
CYP4F2	19	15888833	16108930	1153	4.7961	8.0889e-07		731	1.6562	0.048845	0.0494754	1
DAG1	3	49406135	49673051	411	4.1354	1.7721e-05		1305	0.41275	0.3399	0.0246794	1
DCPS	11	126073646	126315644	673	2.7923	0.0026169		734	3.6993	0.0001081	0.0110506	1
DCST1	1	154906281	155123406	362	4.3922	5.6101e-06		822	0.46558	0.32076	0.0378282	1
DCST2	1	154891002	155106257	359	4.3331	7.3497e-06		565	-1.8418	0.96725	0.0243848	1
DENND1B	1	197373878	197844623	723	3.196	0.00069676		583	-1.4375	0.92471	0.0443894	1
DENND3	8	142038719	142305900	860	3.167	0.00077001		820	-0.26975	0.60632	0.0127368	1
DENND5A	11	9060374	9386873	909	3.9752	3.5166e-05		1459	-1.4656	0.92862	0.024512	1
DGKH	13	42514171	42903891	1303	2.8738	0.0020275		591	1.8959	0.028989	0.0175262	1
DHX36	3	153893456	154142286	573	4.4341	4.6218e-06		302	0.21156	0.41623	0.0337815	1
DHX38	16	72027614	72246811	646	2.7168	0.0032957		1151	1.2856	0.099285	0.0356133	1
DHX58	17	40153421	40364751	349	4.2965	8.6761e-06		580	0.72953	0.23284	0.00177137	1
DHX8	17	41461333	41701680	512	3.8671	5.5063e-05		327	0.83789	0.20105	0.0113406	1
DIRC3	2	218048745	218721316	1971	3.1541	0.0008051		994	0.6877	0.24582	0.0159682	1
DISP1	1	222888430	223279337	1085	5.2182	9.0328e-08		963	0.69758	0.24272	0.0184821	1
DMPK	19	46172966	46385815	522	3.5811	0.00017105		986	0.88175	0.18896	0.0202852	1
DMWD	19	46186263	46396060	537	3.1212	0.00090044		1041	1.5202	0.064228	0.0352721	1
DNAJC7	17	40028438	40269715	437	3.1274	0.00088183		2875	0.6013	0.27382	0.0156737	1
DNM2	19	10728728	11042586	699	6.1302	4.3895e-10		890	0.72515	0.23418	0.00567376	1
DOCK6	19	11209968	11473168	871	4.1551	1.6255e-05		570	1.2204	0.11115	0.0245431	1
DOT1L	19	2064147	2332577	856	2.9735	0.0014719		63	-0.2011	0.57969	0.0468322	1
DPCR1	6	30808776	31021998	1317	2.9968	0.0013643		254	1.4367	0.075399	0.0342876	1
DPEP1	16	89579715	89804839	846	2.8022	0.0025376		1040	0.13471	0.44642	0.00549479	1
DPH1	17	1833430	2046725	691	4.7264	1.1426e-06		318	0.86489	0.19355	0.00756688	1
DPM3	1	155012366	155212996	359	2.7615	0.0028766		366	1.7798	0.037552	0.0153749	1
DPYSL5	2	26970968	27273219	575	3.0109	0.0013024		375	1.3778	0.084132	0.013109	1
DRG2	17	17891180	18111299	428	4.366	6.3271e-06		378	1.6033	0.054436	0.0127531	1
DSTN	20	17450598	17688652	729	2.851	0.0021794		672	2.0919	0.018225	0.00368664	1
DUS4L	7	107104401	107318968	423	4.3314	7.4093e-06		326	0.65249	0.25704	0.00797888	1
DUSP6	12	89641601	89846636	569	3.2295	0.00062013		1133	2.3306	0.0098868	0.0176271	1
DYDC1	10	81995860	82216514	853	3.6003	0.00015892		610	1.5452	0.061152	0.00920887	1
DYDC2	10	82004500	82227829	876	3.6309	0.00014119		1102	3.1877	0.00071693	0.000651042	1
DYNC2LI1	2	43901177	44137149	1016	3.3499	0.00040415		548	0.88083	0.1892	0.013537	1
DYSF	2	71580752	72013893	1487	2.6929	0.0035419		398	2.4801	0.0065679	0.00178555	1
EDEM2	20	33603159	33835161	565	3.0937	0.0009883		358	2.4234	0.007687	0.00277939	1
EDNRA	4	148302068	148566106	698	4.3616	6.4548e-06		986	0.2866	0.38721	0.0424954	1
EEFSEC	3	127772312	128227489	1096	2.7607	0.0028842		552	0.039462	0.48426	0.0230469	1
EFHD1	2	233370766	233647491	808	2.6687	0.0038069		1356	4.2769	9.475e-06	0.00648481	1
EFNA1	1	155000348	155207386	372	3.0095	0.0013083		683	2.9675	0.001501	0.00607337	1
EFNA3	1	154951347	155160014	373	3.9102	4.6117e-05		209	1.6994	0.044617	0.00720841	1
EFNA4	1	154936212	155142029	356	3.9852	3.3717e-05		222	1.7338	0.041481	0.00759509	1
EHBP1	2	62800985	63373621	945	3.5936	0.00016305		472	1.2018	0.11473	0.0031273	1
EHBP1L1	11	65243508	65460116	354	3.7928	7.4481e-05		591	2.5547	0.0053135	0.000419766	1
EIF2B2	14	75369611	75576294	418	4.3072	8.2653e-06		571	-0.22768	0.59005	0.00403287	1
EIF2B3	1	45216193	45552394	788	3.4226	0.00031009		742	0.14369	0.44287	0.035807	1
ELFN1	7	1648797	1887590	897	3.7947	7.391e-05		751	-0.85097	0.80261	0.025611	1
EMILIN3	20	39888605	40095498	538	2.6195	0.0044024		720	2.6858	0.0036179	0.00318576	1
EML2	19	46012657	46248775	669	3.097	0.00097734		714	-1.6724	0.95278	0.0136951	1
ENSA	1	150494598	150702098	514	3.3673	0.00037951		562	1.8324	0.033444	0.0160372	1
EPHA2	1	16350831	16582582	852	3.2153	0.0006516		948	-0.20787	0.58233	0.0476519	1
ERG	21	39639182	40133704	1741	2.7881	0.0026508		726	2.8388	0.0022642	0.0378982	1
ERMAP	1	43182775	43410660	512	2.869	0.0020587		618	1.8664	0.030993	0.0384195	1
ERP29	12	112351151	112561024	294	4.1186	1.9062e-05		612	1.9824	0.023718	0.0391427	1
ESYT3	3	138053414	138297256	496	5.2805	6.441e-08		1059	0.90758	0.18205	0.0223863	0
ETV4	17	41505210	41723800	479	3.7351	9.3828e-05		1070	1.2131	0.11254	0.00391657	0
EXOC6	10	94494469	94919251	1201	2.8568	0.0021395		599	0.5815	0.28045	0.00016597	0
EXOC6B	2	72306443	73153177	1283	3.3533	0.00039931		376	2.1133	0.017289	0.000250015	0
EXOSC5	19	41792275	42003256	447	5.5881	1.1477e-08		644	0.89625	0.18506	0.0164489	0
EZH1	17	40752292	40997071	266	3.5506	0.0001922		744	1.092	0.13741	0.0273199	0
F2RL1	5	76014832	76231140	555	3.2438	0.00058963		435	0.26893	0.39399	0.000159996	0
FABP2	4	120138404	120343316	956	3.1899	0.00071151		423	3.5162	0.00021893	0.00109188	0
FAM109A	12	111698454	111906925	331	4.0253	2.8451e-05		875	3.3969	0.00034075	1.2789e-14	0
FAM117B	2	203399900	203734480	549	6.7625	6.7801e-12		583	-0.32977	0.62921	0.0108694	0
FAM133B	7	92090071	92319708	443	3.2712	0.00053553		222	1.1147	0.13249	0.0374342	0
FAM134C	17	40631525	40861445	380	3.8583	5.709e-05		366	1.1087	0.13377	0.0489169	0
FAM177A1	14	35414112	35652589	954	2.9162	0.0017714		579	-0.24671	0.59743	1.25508e-11	0
FAM177B	1	222810557	223024002	491	6.4471	5.7012e-11		395	2.0703	0.019213	0.000282203	0
FAM189B	1	155116995	155325274	307	2.6689	0.003805		644	2.0304	0.021157	0.0199502	0
FAM212A	3	49740686	49942463	292	3.423	0.00030971		335	1.3072	0.095572	0.0032675	0
FAM213A	10	82067584	82292753	741	4.2669	9.9082e-06		369	1.5423	0.061502	0.00171859	0
FAM46A	6	82355446	82562428	559	4.1143	1.942e-05		532	1.6551	0.048951	0.00983323	0
FAM63A	1	150869300	151080854	491	2.7868	0.0026614		891	1.048	0.14733	0.00433405	0
FAM89B	11	65239819	65441669	320	3.5683	0.00017963		294	0.35128	0.36269	0.00048024	0
FBF1	17	73806617	74037119	605	3.6416	0.00013549		589	0.94852	0.17143	0.0307844	0
FBXL17	5	107094733	107817799	1928	2.7856	0.0026712		695	-0.015985	0.50638	0.000305805	0
FBXO24	7	100083955	100298740	307	2.8637	0.0020935		801	3.3494	0.00040496	0.0032696	0
FBXO42	1	16476558	16778948	729	3.2799	0.00051923		373	0.72534	0.23412	0.0194284	0
FBXO46	19	46113886	46334151	585	3.9476	3.9473e-05		561	6.5753	2.427e-11	0.000658148	0
FCHO1	19	17758526	17999377	935	4.2103	1.2753e-05		348	1.3393	0.090241	0.00242502	0
FER	5	107983522	108623373	2562	2.9716	0.0014812		733	-0.23958	0.59467	0.0153683	0
FES	15	91327664	91539006	783	3.8831	5.1577e-05		748	-0.3643	0.64218	0.02171	0
FGD5	3	14760468	15076072	1050	5.85	2.4582e-09		664	2.0859	0.018492	6.44432e-05	0
FHL3	1	38362441	38571187	493	3.7558	8.639e-05		722	-0.087734	0.53496	3.71153e-06	0
FHL5	6	96910423	97164512	755	3.8248	6.5439e-05		636	-0.22244	0.58801	0.000422613	0
FKBP1B	2	24172583	24386550	699	3.6058	0.0001556		734	-0.2675	0.60546	0.0161961	0
FLAD1	1	154855769	155065587	322	5.0345	2.396e-07		644	-0.22899	0.59056	0.000237179	0
FLT1	13	28774482	29169265	1025	3.4821	0.00024878		721	-0.095717	0.53813	4.94796e-06	0
FNDC3B	3	171657417	172218492	1596	3.143	0.00083621		341	2.6833	0.0036445	0.000377743	0
FOLH1	11	49068186	49330222	885	3.0478	0.0011525		1040	4.6246	1.8764e-06	5.68063e-05	0
FOPNL	16	15859576	16082447	863	3.2	0.00068705		2454	1.7402	0.04091	0.00741509	0
FOXA3	19	46267517	46477055	648	2.8597	0.0021204		637	-0.0039172	0.50156	0.0185225	0
FTMT	5	121087649	121288523	743	3.0532	0.001132		525	-0.64585	0.74081	0.00992825	0
FTO	16	53637874	54248379	1885	3.0959	0.00098124		574	-0.27333	0.6077	0.000116342	0
FURIN	15	91311821	91526688	789	4.076	2.2911e-05		533	1.5764	0.057462	0.0330195	0
FUT11	10	75432048	75635976	225	2.993	0.0013811		1099	0.1643	0.43475	1.79379e-05	0
GAB1	4	144157982	144495718	746	3.0623	0.0010981		698	0.42508	0.33539	3.80376e-05	0
GAB2	11	77826335	78228868	909	2.8053	0.0025136		1359	0.98104	0.16329	0.00535009	0
GAL3ST4	7	99656864	99866373	377	2.7562	0.0029235		685	0.17741	0.42959	0.00206151	0
GALK1	17	73654017	73861280	432	3.6029	0.00015733		586	0.68376	0.24706	1.55328e-06	0
GALNT4	12	89813189	90018583	480	4.6904	1.3636e-06		615	2.1278	0.016676	6.64158e-05	0
GATAD1	7	91976761	92189381	365	3.4407	0.00029015		541	1.3518	0.088214	0.000275811	0
GATS	7	99698277	99969855	443	2.8549	0.0021527		658	0.52216	0.30078	0.000588058	0
GATSL3	22	30581106	30785616	525	4.4132	5.0917e-06		451	2.3395	0.0096549	8.1249e-05	0
GBA	1	155104238	155314653	313	2.6932	0.0035387		446	2.9198	0.0017515	4.86077e-06	0
GBE1	3	81438849	81910950	993	3.0507	0.0011415		700	-0.7806	0.78248	0.0273139	0
GDF15	19	18396967	18599986	576	2.7224	0.0032403		672	0.17316	0.43126	2.6606e-05	0
GGCX	2	85671977	85888657	608	6.3795	8.8829e-11		475	0.14064	0.44408	0.000975875	0
GGT5	22	24515621	24741110	522	4.0766	2.285e-05		760	1.2105	0.11304	0.000382066	0
GGT7	20	33332522	33560661	388	2.6726	0.0037638		518	1.3552	0.087681	0.000124455	0
GHDC	17	40241104	40446550	291	3.6663	0.00012302		880	0.19408	0.42306	0.00609667	0
GHSR	3	172061080	172266246	775	3.2729	0.00053229		458	1.2236	0.11054	2.01609e-07	0
GIGYF2	2	233462014	233825289	1054	3.4547	0.00027549		698	2.1414	0.016119	0.0084787	0
GIP	17	46935917	47145955	540	5.6254	9.2524e-09		1069	-0.50088	0.69177	0.0218556	0
GIPR	19	46071501	46285717	550	3.7014	0.00010721		778	0.066461	0.47351	1.46749e-05	0
GJC3	7	99420891	99627243	483	3.8887	5.0393e-05		543	-0.66313	0.74638	0.000765143	0
GLI4	8	144249606	144459101	735	2.8795	0.0019913		1157	-1.1472	0.87435	3.21081e-07	0
GLP1R	6	38916556	39155520	891	3.6231	0.00014552		550	0.91986	0.17882	3.44816e-07	0
GLS2	12	56764727	56982198	403	2.8614	0.0021089		730	-0.15166	0.56027	0.00902301	0
GMCL1	2	69956817	70206727	541	2.9669	0.0015042		858	-0.61604	0.73107	0.00109415	0
GMPPB	3	49658908	49861407	288	3.7032	0.00010645		618	0.33039	0.37055	0.0391441	0
GNA14	9	79937994	80363232	1257	2.8611	0.002111		280	2.3905	0.0084131	3.72442e-05	0
GNAI3	1	109991185	110238454	543	2.6491	0.0040348		738	-0.25736	0.60155	0.0469833	0
GOLPH3L	1	150518700	150769672	585	2.9983	0.0013572		557	-0.36842	0.64372	4.97017e-10	0
GOSR2	17	44900485	45118733	637	3.9968	3.2101e-05		510	1.4328	0.075963	0.00054635	0
GPC2	7	99667228	99874990	374	2.867	0.002072		889	1.2354	0.10834	0.00857384	0
GPIHBP1	8	144195067	144399044	704	3.2292	0.00062067		896	0.12186	0.4515	0.00112868	0
GPR149	3	153955460	154247504	710	3.6333	0.00013993		656	0.42707	0.33466	2.11354e-05	0
GPR179	17	36381492	36599693	364	2.9064	0.0018278		892	1.2835	0.099652	0.00219525	0
GPR22	7	107010501	107216125	422	4.3587	6.5431e-06		516	-0.17433	0.5692	2.40359e-08	0
GPR61	1	109982493	110188455	403	2.6718	0.0037721		494	-0.29252	0.61505	5.12761e-08	0
GPX1	3	49294608	49495791	290	3.2542	0.00056865		596	1.6729	0.047169	0.00957665	0
GRM2	3	51641080	51852625	201	2.8251	0.0023631		783	0.47945	0.31581	0.00459305	0
GSS	20	33416235	33643601	460	3.0011	0.0013449		634	1.7384	0.041068	2.45257e-07	0
GUCY1A2	11	106444737	106989171	1744	3.0208	0.0012606		1156	0.17391	0.43097	0.00111581	0
GUCY1A3	4	156487861	156758214	911	5.5341	1.5641e-08		848	0.064535	0.47427	0.0179108	0
GUCY1B3	4	156580124	156828794	879	4.7314	1.1151e-06		694	1.7242	0.042333	0.013416	0
H2AFV	7	44766487	44987725	536	3.3003	0.00048293		1029	1.3446	0.089382	0.0419008	0
H3F3B	17	73672514	73875860	448	3.7252	9.7592e-05		2571	2.1603	0.015376	0.000775488	0
HAUS6	9	18953134	19202940	1104	3.0757	0.00105		469	0.87157	0.19172	5.27118e-25	0
HBP1	7	106709405	106942974	496	3.4026	0.00033376		624	-0.14649	0.55823	0.00750854	0
HCG27	6	31065536	31271745	3922	2.9547	0.0015651		725	1.5841	0.056587	2.92382e-05	0
HCRT	17	40236077	40437470	296	3.7506	8.8213e-05		949	1.6527	0.049197	0.0490203	0
HDDC3	15	91374147	91575799	634	4.3594	6.5203e-06		372	0.89254	0.18605	0.00641939	0
HDGFL1	6	22469677	22670750	908	3.2631	0.00055105		386	2.483	0.0065148	0.0117191	0
HECTD3	1	45368219	45577027	498	3.2012	0.00068437		1011	0.37546	0.35366	0.0281038	0
HELLS	10	96205523	96461856	515	3.2462	0.00058475		614	-0.0045616	0.50182	7.17527e-09	0
HHIPL1	14	100011479	100243011	818	4.1774	1.4746e-05		1020	0.23182	0.40834	0.00324901	0
HHIPL2	1	222595601	222821444	549	5.6353	8.7387e-09		844	-0.24775	0.59784	0.000410318	0
HIC1	17	1858392	2062981	637	4.9378	3.9506e-07		731	1.509	0.065649	0.00427692	0
HIPK3	11	33178217	33478568	698	3.1661	0.00077246		777	0.26727	0.39463	0.00569966	0
HLA-C	6	31136525	31339913	5536	2.7241	0.0032237		803	-0.76048	0.77652	0.00216083	0
HNF1A	12	121316548	121540314	842	3.8398	6.157e-05		756	2.4294	0.0075614	0.0244334	0
HNRNPUL1	19	41668390	41913811	543	6.5957	2.1163e-11		497	0.82282	0.2053	5.63682e-08	0
HORMAD1	1	150570534	150793364	498	2.8949	0.0018961		2832	2.1961	0.014043	0.00226103	0
HOXB13	17	46702126	46906111	596	3.1307	0.00087187		679	0.26267	0.3964	0.0340055	0
HOXC4	12	54310635	54549814	522	2.9726	0.0014764		372	2.8362	0.0022827	0.00639804	0
HOXC5	12	54310635	54529144	479	2.6803	0.0036774		352	0.98494	0.16233	0.00820293	0
HOXC6	12	54310635	54524607	457	2.7276	0.0031901		542	0.91189	0.18091	2.26491e-31	0
HSD17B1	17	40603983	40807232	356	3.9889	3.3192e-05		501	0.88251	0.18875	1.00278e-38	0
HSF2BP	21	44849071	45179374	853	3.1058	0.00094879		680	0.010857	0.49567	0.000437282	0
HSPB9	17	40174755	40375371	331	4.6558	1.6133e-06		2609	2.341	0.0096168	0.000996656	0
HSPG2	1	22048724	22363790	1429	3.1612	0.0007856		669	-0.86098	0.80538	0.0334166	0
HTRA1	10	124121040	124374424	894	2.8432	0.0022334		471	-0.12713	0.55058	0.0404168	0
ICA1L	2	203537872	203836708	577	8.416	1.9482e-17		619	3.1489	0.00081936	8.13227e-10	0
IFIT2	10	90961705	91169033	696	4.4764	3.7956e-06		540	0.90253	0.18339	0.00880455	0
IFIT3	10	90987575	91200725	722	4.0483	2.5795e-05		494	1.3446	0.089371	0.00366345	0
IFT20	17	26555350	26762515	333	3.4094	0.00032549		916	1.0516	0.1465	0.000750995	0
IGF2BP1	17	46974773	47233507	710	5.3494	4.4129e-08		746	1.6847	0.046027	0.0166355	0
IGF2R	6	160290130	160627583	930	4.1773	1.4752e-05		608	0.15373	0.43891	0.00173423	0
IGFBP7	4	57797236	58076551	1072	2.8076	0.002496		541	1.1677	0.12147	0.0164769	0
IL10	1	206840947	207045839	566	3.0448	0.0011643		1586	-0.6185	0.73188	1.15388e-07	0
IL23A	12	56632662	56834194	273	4.5914	2.2017e-06		980	-0.63519	0.73735	0.0157083	0
IL6R	1	154277668	154541926	751	4.8593	5.8894e-07		768	0.082897	0.46697	0.00571018	0
ILF3	19	10664936	10903095	682	4.5405	2.8065e-06		877	-0.15084	0.55995	2.43815e-05	0
INA	10	104936919	105150108	473	2.768	0.0028199		371	2.6529	0.0039896	8.05262e-05	0
ING1	13	111264969	111473421	742	3.9828	3.4061e-05		730	-0.45457	0.67529	0.000471964	0
INPP5B	1	38226368	38512729	638	3.5098	0.00022426		1026	-0.018551	0.5074	0.00035845	0
INSL3	19	17827321	18032383	694	3.5981	0.0001603		289	-0.28731	0.61306	0.000533381	0
INTS1	7	1409912	1644018	683	2.9034	0.0018458		413	0.73366	0.23158	0.0175067	0
INTS10	8	19574917	19809586	1060	3.3672	0.00037973		1317	-1.035	0.84966	0.000543928	0
IP6K1	3	49661727	49923973	371	3.734	9.4242e-05		1566	0.23879	0.40563	1.24403e-10	0
IPO7	11	9306168	9569674	699	3.0501	0.0011438		2072	0.95673	0.16935	9.60094e-07	0
IPO9	1	201698287	201953422	585	3.7112	0.00010313		366	0.53966	0.29471	0.0173783	0
IRAK1BP1	6	79477260	79710683	556	3.0169	0.0012767		267	-0.079254	0.53158	0.000712988	0
IRF2BP1	19	46286865	46489376	654	2.9184	0.0017592		298	-0.19832	0.5786	0.000526015	0
ITGB1BP1	2	9445814	9663643	402	2.8513	0.0021768		815	0.8948	0.18545	0.00243081	0
ITGB4	17	73617515	73853899	466	3.6616	0.00012532		1031	-1.3755	0.91551	6.07093e-06	0
ITGB8	7	20270724	20555382	1163	3.4157	0.00031813		997	-1.2487	0.89412	3.07462e-05	0
ITSN2	2	24325734	24683397	977	2.8002	0.0025537		835	2.2529	0.012134	7.62898e-09	0
IZUMO4	19	1996867	2199583	628	3.2042	0.00067707		422	1.4472	0.073919	0.026633	0
JAK3	19	17835592	18058841	729	3.4281	0.00030387		526	1.2832	0.099715	0.0414175	0
KALRN	3	123713557	124540036	2724	3.5129	0.00022159		811	4.0945	2.1156e-05	0.000956925	0
KANK2	19	11174942	11408243	830	7.24	2.2438e-13		968	2.6021	0.0046323	1.80986e-05	0
KAT2A	17	40165128	40373382	340	4.4564	4.1683e-06		657	0.25808	0.39817	2.83536e-05	0
KAT5	11	65379472	65587077	476	4.1574	1.6092e-05		546	0.42971	0.3337	9.64636e-05	0
KBTBD12	3	127541901	127806514	700	3.1048	0.00095194		679	3.5181	0.00021729	0.0221323	0
KCNA2	1	111036201	111274096	676	2.714	0.003324		663	3.437	0.00029407	0.00789216	0
KCNE2	21	35636322	35843440	633	5.2894	6.1351e-08		673	0.24662	0.4026	0.00177035	0
KCNH4	17	40208909	40433296	355	4.2696	9.79e-06		796	0.16021	0.43636	0.00125662	0
KCNJ13	2	233530511	233741275	565	3.6994	0.00010807		1274	0.32414	0.37292	0.000298314	0
KCNK3	2	26815580	27054066	561	2.9704	0.001487		1194	0.47503	0.31738	0.000110666	0
KCNK5	6	39056746	39297251	1079	4.6611	1.5728e-06		444	1.3757	0.084465	0.000818633	0
KCNK7	11	65260325	65463467	323	4.0939	2.1206e-05		766	0.62375	0.2664	0.0414456	0
KCNN3	1	154569941	154942754	909	3.7042	0.00010605		434	3.9194	4.4383e-05	0.000217191	0
KEAP1	19	10496795	10714054	622	3.1005	0.00096609		434	3.8997	4.8162e-05	0.000227841	0
KIAA0100	17	26841457	27072177	243	2.8722	0.0020383		1011	1.9398	0.026201	0.00102329	0
KIAA1324	1	109556584	109849403	901	5.9946	1.0197e-09		638	5.024	2.5302e-07	0.000135573	0
KIAA1462	10	30201728	30448488	839	5.1259	1.4808e-07		745	2.0104	0.022196	0.0355257	0
KLHDC10	7	129610348	129875560	793	3.3353	0.00042604		400	-0.11612	0.54622	0.000702935	0
KLHL29	2	23508297	24031483	1810	2.5509	0.0053729		556	-0.18508	0.57342	0.00280535	0
KRI1	19	10563760	10776702	646	4.3797	5.9428e-06		2202	1.2722	0.10165	0.0151397	0
KRTCAP2	1	155041883	155245804	372	2.7122	0.0033416		1111	-0.1471	0.55847	1.7621e-05	0
KY	3	134218764	134469864	662	2.6379	0.0041705		597	2.0371	0.020818	0.00329926	0
LAMC1	1	182892594	183214727	1172	2.6894	0.0035795		602	1.8687	0.030835	0.01376	0
LAMC2	1	183055173	183314262	926	2.7362	0.0031074		470	-0.22261	0.58808	0.022243	0
LARP1B	4	128882420	129232298	729	2.8164	0.0024282		764	-0.54783	0.70809	1.77811e-07	0
LDHD	16	75045757	75250670	718	3.1919	0.00070659		946	0.32519	0.37252	0.00110125	0
LDLR	19	11100037	11344505	821	8.9116	2.5149e-19		877	3.3681	0.00037838	0.0157003	0
LDLRAD2	1	22038757	22251714	736	3.1906	0.00070985		1493	2.1899	0.014264	0.0174825	0
LENEP	1	154866061	155066791	312	5.0848	1.8401e-07		730	1.0414	0.14885	0.000121729	0
LEPRE1	1	43112005	43332755	467	3.1714	0.00075848		418	3.1989	0.00068986	0.0285137	0
LIF	22	30536435	30742840	465	4.2413	1.1112e-05		686	-0.45349	0.6749	0.0303715	0
LINGO4	1	151672764	151877882	479	2.816	0.0024312		504	2.2283	0.012929	0.00025926	0
LIPA	10	90873325	91111796	840	4.5834	2.2877e-06		835	0.1651	0.43443	0.0403625	0
LIPG	18	46988426	47219278	860	2.9314	0.001687		494	-0.50374	0.69278	0.000609637	0
LPA	6	160852514	161187407	778	8.5015	9.3554e-18		582	1.4911	0.067967	0.0111653	0
LPIN3	20	39869559	40089222	557	2.9009	0.0018604		1157	0.6746	0.24996	0.0104818	0
LPL	8	19696581	19924770	959	5.8955	1.8677e-09		1684	1.5101	0.065511	0.0421453	0
LRCH4	7	100071633	100283811	303	2.7343	0.0031252		620	1.9189	0.027498	0.0143304	0
LRP1	12	57422281	57707125	454	3.0524	0.0011351		761	1.8565	0.031691	0.000322864	0
LRP10	14	23240959	23447291	609	3.2847	0.00051047		870	1.4163	0.078342	0.0452427	0
LRRC48	17	17776126	18020189	412	4.3863	5.7656e-06		438	3.2696	0.00053842	0.0140442	0
LTBP3	11	65206029	65425699	364	2.6473	0.004057		438	3.8317	6.362e-05	0.000876223	0
LY6H	8	144139330	144342053	629	3.1701	0.00076195		421	3.627	0.00014335	0.000739791	0
LY75-CD302	2	160525138	160861267	1182	2.8571	0.0021375		1113	5.2075	9.5711e-08	0.00105982	0
MACC1	7	20074278	20357013	1068	4.1276	1.8328e-05		419	6.6494	1.471e-11	0.000335164	0
MAD2L1	4	120880578	121088013	544	3.8693	5.4572e-05		476	0.12185	0.45151	0.000674115	0
MAFK	7	1470367	1682679	671	3.5868	0.00016741		988	1.6041	0.054351	0.00207069	0
MAN2A2	15	91347419	91565815	741	3.6679	0.00012229		713	2.7493	0.0029861	0.0138999	0
MAP1S	19	17730302	17945324	860	4.1705	1.5194e-05		537	0.92122	0.17847	0.00979136	0
MAP3K11	11	65265225	65481720	373	4.1181	1.9103e-05		1860	2.0384	0.020755	0.0291998	0
MAPK7	17	19181033	19386857	327	2.7238	0.0032271		371	1.8062	0.035447	0.000730181	0
MAPKAPK2	1	206758364	207007630	726	2.725	0.0032152		578	0.30009	0.38205	1.19304e-05	0
MAPKAPK5	12	112180031	112431228	376	3.908	4.6529e-05		517	-0.15714	0.56243	0.00422091	0
MAT1A	10	81931575	82149434	793	3.5306	0.00020732		1340	2.1724	0.014914	0.023742	0
MAT2A	2	85666100	85872403	611	6.3464	1.1017e-10		474	1.3882	0.082543	1.92997e-06	0
MBLAC1	7	99624319	99826121	368	2.785	0.0026766		659	1.0664	0.14313	0.012837	0
MCL1	1	150447026	150652214	517	3.1735	0.00075308		793	-0.058845	0.52346	0.0188291	0
MCM7	7	99590350	99799563	343	3.2417	0.00059417		395	3.4278	0.00030422	0.000681327	0
MCU	10	74351888	74747452	357	2.9929	0.0013818		648	0.43459	0.33193	4.69652e-09	0
MED22	9	136107750	136315011	987	2.9821	0.0014315		1016	1.1765	0.1197	0.0278332	0
MEOX1	17	41617757	41839262	546	2.9049	0.001837		537	-0.39811	0.65473	2.93358e-08	0
MFAP4	17	19186754	19390532	328	2.764	0.0028546		358	3.3471	0.00040824	0.0360743	0
MFSD2B	2	24132952	24347145	699	3.621	0.00014675		340	0.90273	0.18333	0.00838308	0
MIA3	1	222691443	222941351	562	7.3276	1.1714e-13		629	0.33974	0.36703	0.00122691	0
MIP	12	56743285	56948435	363	3.3831	0.0003584		593	0.71254	0.23806	0.0414275	0
MLH3	14	75380466	75618235	466	4.6895	1.3695e-06		388	6.2719	1.7833e-10	0.000754446	0
MLX	17	40619077	40825221	352	3.9847	3.3778e-05		668	1.056	0.14548	0.00434869	0
MMAA	4	146440539	146681187	701	2.9844	0.0014206		2265	2.0144	0.021982	0.0293966	0
MMP13	11	102713720	102926463	590	3.6885	0.00011281		368	1.2944	0.097762	0.0307246	0
MMP14	14	23205741	23416808	695	3.0117	0.0012988		645	2.422	0.0077173	0.000999743	0
MMP24	20	33714538	33964804	505	3.0494	0.0011466		917	1.7451	0.040488	0.000520039	0
MMP3	11	102606527	102814342	690	3.5173	0.000218		795	1.8516	0.032043	0.00138886	0
MNT	17	2187353	2404258	597	3.4718	0.00025848		1178	0.24989	0.40134	7.30808e-07	0
MOB3A	19	1971034	2196269	697	2.882	0.001976		560	0.92568	0.17731	0.00325799	0
MON1A	3	49846301	50067445	338	3.1301	0.00087382		925	2.2205	0.013193	0.0014728	0
MORF4L1	15	79065122	79290081	822	8.6025	3.9012e-18		762	0.5588	0.28815	0.00539762	0
MORN1	1	2152695	2422993	896	3.4566	0.00027351		385	3.2554	0.00056609	1.28186e-05	0
MOSPD3	7	100109724	100313000	316	2.668	0.0038154		1088	1.5261	0.063492	0.00559981	0
MRAS	3	137966489	138224377	421	5.7898	3.5238e-09		1761	3.1206	0.00090257	0.0104875	0
MRPL38	17	73794723	74001181	549	3.8482	5.9487e-05		909	1.714	0.043267	0.0163655	0
MRPL52	14	23199091	23404246	701	2.8101	0.0024765		860	-0.60457	0.72727	0.0201091	0
MRPL9	1	151632122	151836040	438	3.4708	0.00025945		718	0.46781	0.31996	0.036748	0
MRPS6	21	35345822	35615334	758	4.9297	4.1184e-07		826	1.8191	0.034448	0.0160072	0
MSL2	3	135767759	136014688	380	5.0007	2.8561e-07		803	1.8851	0.02971	0.000779903	0
MSMB	10	51449552	51662518	271	2.7357	0.0031126		416	0.69899	0.24228	0.0447672	0
MST1	3	49621379	49826196	305	3.7454	9.0059e-05		511	0.13651	0.44571	0.00578068	0
MST1R	3	49824435	50041306	310	3.3261	0.00044036		510	0.15388	0.43885	0.000157225	0
MTAP	9	21702634	21965969	802	3.9827	3.4062e-05		470	0.54403	0.29321	0.0363344	0
MTF1	1	38175238	38425292	656	2.8016	0.0025422		615	1.7125	0.043404	0.000293685	0
MTFP1	22	30721610	30925041	708	2.5819	0.0049124		369	3.3131	0.00046129	0.0326847	0
MTTP	4	100385239	100645154	1010	3.2014	0.00068383		600	1.3281	0.092065	0.0422281	0
MUC1	1	155058299	155262706	374	2.6132	0.0044852		673	1.5969	0.05514	3.40314e-08	0
MUC21	6	30851484	31057675	1466	4.1917	1.3842e-05		520	-0.67953	0.7516	0.00148319	0
MUC22	6	30873728	31103179	2004	3.8836	5.1457e-05		346	0.894	0.18566	0.00421262	0
MYBPHL	1	109734986	109949663	448	6.866	3.3017e-12		864	2.8429	0.0022351	0.00841227	0
MYH11	16	15696991	16050887	1176	3.8541	5.8071e-05		1093	2.2865	0.011112	0.00451637	0
MYH7B	20	33443637	33690240	542	3.0204	0.0012624		577	2.3283	0.0099468	1.1951e-06	0
MYL2	12	111248623	111458404	479	2.8672	0.0020703		606	3.28	0.00051909	0.00180528	0
MYL6	12	56452044	56655366	251	3.0698	0.001071		496	-0.11108	0.54422	0.00262471	0
MYL6B	12	56446203	56651771	256	3.2084	0.00066733		979	0.61521	0.26921	0.00498782	0
MYO15A	17	17912019	18183116	551	3.6407	0.00013594		440	3.0664	0.0010832	0.0224598	0
MYO1A	12	57322300	57544549	435	3.3133	0.00046107		575	-0.40653	0.65782	0.0331567	0
MYOZ2	4	119956938	120208944	889	4.0605	2.4484e-05		338	1.2865	0.09913	0.00333496	0
N4BP2L1	13	32874859	33102315	482	3.2877	0.00050509		567	1.6816	0.046326	0.0434294	0
N4BP2L2	13	32906624	33213022	566	4.1933	1.3749e-05		611	1.0154	0.15495	0.0245427	0
NAA25	12	112364492	112646635	355	4.0102	3.0328e-05		412	0.67417	0.2501	0.0342846	0
NAB2	12	57382676	57589259	353	3.2277	0.00062401		789	3.9623	3.7111e-05	0.00221264	0
NAGLU	17	40587950	40796466	371	4.404	5.3142e-06		493	-0.59979	0.72568	0.000562783	0
NAV1	1	201517449	201896102	954	3.1403	0.00084397		483	1.9957	0.022982	0.038764	0
NBEAL1	2	203779601	204182717	687	7.0593	8.3661e-13		328	1.8582	0.031568	0.00938816	0
NDE1	16	15637123	15920208	802	3.9909	3.2918e-05		1970	0.42212	0.33647	0.0256068	0
NDST2	10	75461668	75671589	317	3.1371	0.00085312		1005	2.0405	0.020652	2.21789e-06	0
NEFH	22	29776180	29987277	618	2.9345	0.0016704		991	1.9298	0.026818	8.84274e-05	0
NEK8	17	26955831	27169784	277	3.4693	0.00026089		583	1.8345	0.033287	0.00852643	0
NEK9	14	75448817	75693778	474	4.6029	2.083e-06		519	0.38766	0.34913	0.00412459	0
NGFR	17	47472654	47692382	556	2.5923	0.0047663		555	-1.4007	0.91934	0.012442	0
NICN1	3	49359765	49566757	338	3.9777	3.4794e-05		3620	2.069	0.019271	0.0187995	0
NIPSNAP1	22	29850797	30077326	573	3.0143	0.0012879		351	0.90194	0.18354	0.0033134	0
NKIRAS2	17	40069593	40277656	379	3.876	5.3084e-05		655	2.1923	0.014179	0.000265109	0
NME6	3	48235588	48442848	409	2.886	0.0019512		1007	-1.0924	0.86268	0.0182806	0
NME9	3	137880278	138148728	374	5.3611	4.1349e-08		847	-0.1237	0.54922	0.00107212	0
NOA1	4	57729515	57943826	922	3.5698	0.00017862		568	0.44416	0.32846	2.00542e-06	0
NOC3L	10	95992988	96222683	506	3.4217	0.00031113		682	1.1359	0.12799	5.01632e-05	0
NR2C2	3	14889090	15190786	957	4.4402	4.4929e-06		4180	2.576	0.0049977	0.0345844	0
NRIP3	11	8902122	9125596	685	3.0774	0.0010441		901	1.3096	0.095174	0.00203092	0
NRP1	10	33366418	33723833	1436	2.8785	0.0019981		599	0.49859	0.30903	1.40115e-08	0
NT5C2	10	104747773	105053063	788	4.1386	1.747e-05		523	1.07	0.14232	0.0308502	0
OASL	12	121358094	121577045	875	3.6986	0.0001084		655	-0.09556	0.53807	0.0220188	0
OAZ3	1	151635444	151843806	446	3.5363	0.00020286		556	2.85	0.0021861	0.0193384	0
OBFC1	10	105537317	105778045	699	2.9592	0.0015421		509	2.8807	0.0019839	0.0379508	0
OBP2B	9	135980665	136184637	981	3.3775	0.0003657		485	2.6116	0.0045062	0.0340922	0
OGDH	7	44546120	44848669	709	3.0713	0.0010657		380	0.02558	0.4898	0.000181212	0
OIT3	10	74553338	74792787	236	2.6797	0.0036839		1332	0.61926	0.26787	0.0173995	0
OPA3	19	45931024	46188122	805	2.649	0.0040363		682	-0.55246	0.70968	3.55717e-14	0
OR10H1	19	15817816	16018936	959	3.842	6.1012e-05		746	2.1919	0.014192	4.93969e-06	0
OR10H4	19	15959817	16160768	1106	4.183	1.4387e-05		1033	2.7162	0.0033019	0.00051031	0
OR10H5	19	15804858	16005806	979	3.5598	0.00018555		1192	1.6406	0.050445	0.030331	0
OR11L1	1	247904229	248105198	983	2.9878	0.0014052		331	2.5468	0.0054365	0.000110181	0
OR14A16	1	247878101	248079031	956	2.7028	0.0034374		807	-1.0071	0.84307	9.24979e-05	0
OR2AE1	7	99373684	99574656	411	2.997	0.0013633		740	-0.62543	0.73416	0.000307229	0
OR2L13	1	248000492	248364224	1282	2.6765	0.0037199		796	-0.24457	0.5966	0.0019507	0
OR2L8	1	248012159	248213098	800	3.3619	0.00038711		735	0.96544	0.16716	0.00634395	0
OR2T8	1	247984319	248185258	912	3.1076	0.00094303		697	1.1951	0.11602	0.00447423	0
OR2W3	1	247958888	248159833	997	3.3413	0.00041695		721	0.36559	0.35734	0.0345392	0
OR4B1	11	48138361	48339291	647	2.6356	0.0041992		1120	0.60723	0.27185	0.0102758	0
OR4C12	11	49903008	50104071	727	2.7765	0.0027475		436	1.2408	0.10733	0.00298987	0
ORC4	2	148587965	148879173	519	3.6557	0.00012825		772	0.8824	0.18878	0.0216231	0
OSM	22	30558818	30762829	492	4.2271	1.1835e-05		672	-0.88373	0.81158	0.00496215	0
OVCA2	17	1845276	2046725	635	4.8892	5.0632e-07		732	0.24383	0.40368	0.0344078	0
OVOL1	11	65454504	65664690	516	3.3713	0.00037412		556	0.046842	0.48132	0.00501324	0
PAK1	11	76933059	77285108	941	2.8967	0.0018853		1206	1.3643	0.086243	0.00738577	0
PAN2	12	56610006	56827837	272	4.4738	3.842e-06		1067	1.9998	0.022762	0.0284885	0
PAPD7	5	6614717	6857161	1069	2.869	0.0020589		677	2.7995	0.0025591	0.0103899	0
PAWR	12	79885744	80184790	364	3.1922	0.00070608		731	1.6133	0.053339	0.00629365	0
PBXIP1	1	154816558	155028567	358	4.5259	3.0071e-06		3039	1.8793	0.030101	0.00438852	0
PCCB	3	135869166	136149013	431	4.4502	4.29e-06		883	0.778	0.21828	1.98043e-10	0
PCNXL3	11	65283782	65504910	426	4.3701	6.2084e-06		390	-0.0084743	0.50338	0.000418699	0
PCOLCE	7	100099881	100305798	304	2.7419	0.0030539		534	7.0701	7.7428e-13	0.000144828	0
PCSK9	1	55405148	55630526	730	3.8604	5.66e-05		413	0.85105	0.19737	0.000690865	0
PDE1A	2	182904761	183487572	1977	2.9127	0.0017916		582	2.7137	0.0033271	0.00234989	0
PDE4A	19	10427448	10680307	702	2.832	0.0023128		639	0.88436	0.18825	0.0258169	0
PDE5A	4	120315549	120649981	1125	2.8844	0.0019607		1188	0.73083	0.23244	0.000166945	0
PDE8A	15	85423743	85782376	1232	3.681	0.00011615		386	6.8632	3.3667e-12	0.000135718	0
PDGFD	11	103677913	104135027	1508	3.2619	0.00055338		1000	0.90253	0.18339	0.00384536	0
PDLIM5	4	95273007	95689378	1072	3.0894	0.0010028		672	0.22545	0.41081	0.0223596	0
PDS5B	13	33060563	33452158	760	4.0532	2.5257e-05		1009	1.5504	0.060525	2.46971e-07	0
PEAK1	15	77300497	77812446	873	2.7235	0.0032296		963	1.6794	0.046538	1.79689e-05	0
PEX1	7	92016336	92257845	458	3.4334	0.00029804		872	0.53994	0.29462	0.0113259	0
PFN4	2	24238243	24446151	659	3.4972	0.00023508		1957	3.118	0.00091044	0.0444552	0
PGF	14	75308532	75522467	466	3.6332	0.00013996		698	0.057043	0.47726	0.000514875	0
PHACTR1	6	12617036	13388075	2185	8.2667	6.8853e-17		434	3.5884	0.00016635	0.037937	0
PHB	17	47381409	47592267	599	3.5657	0.00018145		719	1.4541	0.072959	0.0479064	0
PHF11	13	49969800	50203117	954	3.8468	5.9835e-05		774	-1.7896	0.96324	0.0220472	0
PHIP	6	79544135	79888011	730	3.1601	0.00078849		903	0.67269	0.25057	4.80346e-16	0
PIF1	15	65007828	65217867	586	3.0399	0.0011831		816	0.97684	0.16433	0.0154022	0
PLAU	10	75570861	75777258	408	2.9283	0.0017041		373	3.3275	0.00043822	1.15236e-05	0
PLCG1	20	39666160	39904357	395	4.1943	1.3686e-05		551	1.827	0.03385	0.000498003	0
PLEKHA1	10	124034093	124291871	899	3.1968	0.00069472		534	1.6377	0.050747	0.0297619	0
PLEKHH2	2	43764438	44095126	1384	3.5234	0.00021299		939	0.20262	0.41972	0.0336688	0
PLEKHH3	17	40719931	40929048	298	3.5848	0.00016864		980	2.3813	0.0086257	6.81541e-15	0
PLEKHJ1	19	2133154	2336328	687	2.8778	0.0020025		1034	-0.20879	0.58269	6.3261e-07	0
PLEKHM1	17	43413265	43668146	438	2.9653	0.0015117		365	1.2738	0.10137	0.0419899	0
PLEKHO2	15	65034081	65260201	640	3.0794	0.001037		550	1.5953	0.055325	0.01675	0
PLG	6	161023224	161275085	837	5.4043	3.2522e-08		468	2.3316	0.0098606	0.000239974	0
PLIN2	9	19015758	19227604	804	3.1684	0.00076644		434	5.401	3.3142e-08	0.0188361	0
PLIN3	19	4738345	4967780	864	2.7247	0.0032181		1114	1.9746	0.02416	0.000643172	0
PLK3	1	45166035	45371667	485	2.9121	0.0017948		632	1.6507	0.049401	0.00153084	0
PMFBP1	16	72052995	72306349	689	2.9834	0.0014254		701	0.9913	0.16077	0.00507074	0
PMVK	1	154797207	155009484	407	4.3552	6.6483e-06		761	2.0045	0.022508	0.00272991	0
POC1B	12	89713497	90020039	767	4.8321	6.7562e-07		830	0.88295	0.18863	0.000927544	0
POC1B-GALNT4	12	89813189	90020039	484	4.7372	1.0834e-06		441	7.1225	5.2999e-13	0.000159192	0
POFUT2	21	46583842	46807811	882	2.7216	0.0032481		457	1.9032	0.028505	0.00129647	0
POLG2	17	62373901	62593184	346	3.2434	0.00059052		667	1.5175	0.064566	4.12587e-08	0
POLR2B	4	57745108	57997334	1008	3.355	0.00039688		409	0.72773	0.23339	0.0416316	0
POU3F1	1	38409522	38612450	472	2.829	0.0023347		542	0.97763	0.16413	0.0161524	0
POU5F1	6	31032113	31238470	3124	3.1128	0.00092659		373	0.6491	0.25814	0.0140145	0
PPAP2B	1	56860418	57145257	1054	5.7963	3.3897e-09		609	0.25707	0.39856	0.0353842	0
PPCS	1	42822011	43039049	673	3.3849	0.000356		769	0.52052	0.30135	0.00514231	0
PPIA	7	44736240	44942716	495	3.3762	0.00036745		621	0.16219	0.43558	1.13679e-10	0
PPIH	1	43024047	43242429	555	3.7723	8.0886e-05		406	3.0324	0.0012133	0.00536785	0
PPIL4	6	149725630	149967238	601	2.8623	0.002103		522	0.10893	0.45663	0.0001601	0
PPM1D	17	58577543	58843640	189	3.6378	0.00013751		728	2.1061	0.017596	0.0177439	0
PPP1R13L	19	45782891	46009607	662	2.7701	0.0028019		664	1.7249	0.042273	0.00271195	0
PPP1R3G	6	4985719	5187455	913	2.828	0.0023419		580	2.1214	0.016945	0.0150384	0
PPP2R2A	8	26049006	26330195	1039	3.1682	0.00076702		769	1.24	0.10748	0.00549066	0
PPP2R3A	3	135584514	135966752	659	4.651	1.652e-06		619	2.2876	0.011079	0.00426756	0
PPP2R3C	14	35454677	35691519	868	2.968	0.0014986		749	2.7488	0.0029905	0.023322	0
PRC1	15	91409267	91637881	829	3.2236	0.00063294		385	0.76255	0.22287	0.0185843	0
PREX1	20	47140792	47544420	1385	3.5598	0.00018554		850	2.5022	0.0061718	4.80628e-15	0
PRKCDBP	11	6240175	6441740	594	2.795	0.0025952		1010	1.8304	0.033592	0.00538372	0
PROCA1	17	26930533	27138872	242	3.4182	0.00031513		372	1.361	0.08676	0.0465285	0
PROCR	20	33659739	33865165	472	3.2606	0.00055587		510	0.41176	0.34026	9.20618e-07	0
PRTG	15	55803738	56135177	1340	3.774	8.0338e-05		612	0.92982	0.17623	0.0024343	0
PRUNE	1	150880972	151108189	522	2.7294	0.0031724		501	1.2826	0.099809	0.006364	0
PSMC3IP	17	40624327	40829849	348	3.8879	5.0549e-05		455	0.39186	0.34758	4.41601e-05	0
PSMG3	7	1506969	1709668	648	4.0455	2.6105e-05		234	1.1155	0.13232	0.0439827	0
PSORS1C1	6	30982607	31207869	2781	4.0941	2.1189e-05		343	1.388	0.082573	0.00268644	0
PSORS1C2	6	31005310	31207127	2442	3.7893	7.5547e-05		366	0.80518	0.21036	0.010857	0
PSRC1	1	109722175	109925790	458	6.4514	5.542e-11		892	1.7596	0.039237	0.00103764	0
PSTPIP1	15	77187464	77429671	434	3.5828	0.00016995		730	1.7168	0.043012	0.0301886	0
PTCH2	1	45185515	45408616	542	3.0881	0.0010073		806	1.868	0.030884	0.0497868	0
PTGIS	20	48020410	48284707	720	3.1346	0.00086049		442	3.9215	4.3995e-05	0.0464046	0
PTPN11	12	112756535	113047717	413	3.7064	0.0001051		1679	2.7389	0.0030826	0.000481276	0
PTPRJ	11	47902109	48292394	855	3.0529	0.0011331		2207	2.4159	0.007848	0.00122537	0
PTRF	17	40454466	40675338	446	4.1386	1.7474e-05		528	3.3967	0.000341	7.74249e-10	0
PURB	7	44815891	45024984	536	3.1016	0.00096239		1217	0.1284	0.44892	0.00283741	0
PVRIG	7	99716870	99919111	326	2.9856	0.0014149		522	1.4736	0.070301	0.0279706	0
PVRL2	19	45249392	45492485	779	5.9394	1.43e-09		268	0.7153	0.23721	0.0212367	0
PWWP2B	10	134110701	134331358	847	3.0496	0.0011455		276	0.83185	0.20275	0.0146856	0
PYGB	20	25128705	25378648	729	2.9945	0.0013747		683	2.0498	0.020193	0.00291994	0
PYGO1	15	55731084	55981050	857	3.2028	0.00068043		488	-0.29387	0.61557	0.0138998	0
PYGO2	1	154829501	155034258	332	4.6378	1.7608e-06		979	0.70486	0.24045	0.00137294	0
PYHIN1	1	158801336	159046849	1029	2.9732	0.0014734		552	-0.94542	0.82778	0.0167581	0
QPCTL	19	46095740	46307248	522	3.9487	3.9293e-05		681	-1.2372	0.892	0.00110503	0
QTRT1	19	10712111	10924043	537	4.7036	1.2783e-06		466	1.7274	0.042044	0.000977996	0
RAB34	17	26941298	27145286	247	3.3919	0.00034708		416	-0.11972	0.54765	0.0174496	0
RAB5C	17	40176993	40407062	360	4.528	2.9773e-06		1095	-0.38448	0.64969	0.0221887	0
RAD54L2	3	51475595	51797612	363	2.7358	0.0031111		828	-0.1047	0.54169	7.32034e-10	0
RAI1	17	17484786	17814765	609	4.4538	4.219e-06		894	0.71108	0.23852	0.00176005	0
RAMP2	17	40813211	41015060	153	3.629	0.00014224		698	1.7987	0.036033	0.0214832	0
RAPH1	2	204198404	204500058	562	4.1266	1.8411e-05		516	-0.15333	0.56093	0.000226902	0
RASGRF1	15	79152288	79483215	976	3.2546	0.00056784		625	1.8944	0.029088	0.0484639	0
RBM23	14	23269853	23488396	537	3.3153	0.00045764		367	1.5109	0.065409	0.0011928	0
RBM48	7	92058086	92266823	415	3.1981	0.00069178		673	1.4471	0.07394	0.0198039	0
RBM6	3	49877476	50214685	555	2.8273	0.0023474		408	-0.29799	0.61714	0.00269961	0
RBMS1	2	161028661	161450318	1118	2.8666	0.0020744		457	2.2892	0.011035	0.0229871	0
RBMS2	12	56815608	57089980	558	2.5554	0.0053036		443	0.18378	0.42709	8.37874e-06	0
RBPMS2	15	64932094	65167770	571	2.8262	0.0023553		1065	1.6863	0.045867	0.00387134	0
RCBTB1	13	50006081	50259719	1002	3.2444	0.00058843		1046	0.36273	0.3584	0.000420464	0
RCCD1	15	91398105	91606355	740	3.31	0.00046642		730	2.1848	0.014453	0.0139677	0
RCN2	15	77123961	77342601	443	3.0037	0.0013337		1558	0.47479	0.31747	0.0354319	0
RELA	11	65321066	65530443	426	4.2189	1.2275e-05		872	-0.027665	0.51104	0.00118244	0
REM2	14	23252431	23456889	581	3.0753	0.0010515		937	1.1829	0.11842	0.00341527	0
REST	4	57674041	57902010	952	3.3801	0.00036228		509	1.8263	0.033903	0.00413711	0
RFT1	3	53022500	53264470	662	3.0166	0.0012783		805	0.82656	0.20424	0.0207842	0
RHOA	3	49296578	49549526	383	3.4432	0.00028741		859	2.3714	0.0088609	0.0399056	0
RIIAD1	1	151594012	151802082	415	3.0928	0.00099148		1142	0.54058	0.2944	0.00101156	0
RIMKLA	1	42746467	42989900	638	3.2477	0.00058162		429	-0.28328	0.61152	0.0305972	0
RNASEH2C	11	65385143	65588409	475	4.0813	2.2395e-05		693	4.134	1.7827e-05	0.0406559	0
RNF112	17	19214490	19420589	342	2.8068	0.0025015		735	0.53636	0.29586	0.0436068	0
RNF123	3	49626949	49858962	330	3.6352	0.00013889		578	1.872	0.030601	0.000501804	0
RNF181	2	85722836	85924831	536	6.2316	2.308e-10		677	1.0724	0.14178	6.28849e-05	0
RNF214	11	117003340	117256404	721	3.235	0.00060816		576	6.3716	9.3527e-11	0.00145907	0
RNF215	22	30674802	30883302	639	3.3199	0.00045023		330	1.5576	0.059669	0.000247123	0
RNF41	12	56496287	56715753	258	3.6978	0.00010875		1181	0.97755	0.16415	0.033453	0
RNF8	6	37221747	37462514	473	2.8736	0.0020288		361	0.30635	0.37967	0.0176232	0
RORC	1	151678546	151904348	549	3.3244	0.00044303		421	2.3192	0.010192	0.000147254	0
RPL13	16	89527064	89733237	670	3.7299	9.579e-05		510	0.078317	0.46879	0.000419366	0
RPL23A	17	26946999	27151374	262	3.3291	0.0004356		494	7.3896	7.362e-14	0.000124168	0
RPL6	12	112742993	112947443	224	3.8292	6.4293e-05		360	1.3006	0.096702	0.0413583	0
RPL7A	9	136115068	136318280	959	3.0478	0.0011525		827	1.4715	0.070582	0.00172586	0
RPRML	17	44955521	45156614	598	3.7615	8.4457e-05		751	-0.064306	0.52564	0.0439871	0
RPS6	9	19276253	19480235	562	2.8812	0.0019807		1061	-0.040275	0.51606	0.0388212	0
RPS6KL1	14	75270656	75489145	466	3.128	0.00087995		1323	0.14771	0.44129	0.00472007	0
RRAGA	9	18949371	19151021	954	3.1363	0.00085561		1661	1.6682	0.047633	0.00956001	0
RRBP1	20	17494322	17762928	828	2.8847	0.001959		1192	-0.27546	0.60852	0.0243702	0
RRP1B	21	44979431	45215960	632	3.5966	0.00016118		912	-0.90116	0.81625	0.00167117	0
RSG1	1	16458181	16663659	478	3.6339	0.00013958		725	0.8853	0.188	0.00660555	0
RSPH6A	19	46198967	46418605	617	3.3537	0.00039865		523	0.12122	0.45176	0.00529523	0
RTN4RL1	17	1737970	2028178	911	3.9487	3.9283e-05		2389	1.8221	0.03422	4.65618e-14	0
RUVBL1	3	127699799	127942671	586	3.3762	0.00036744		674	3.4307	0.00030105	0.00284063	0
S100Z	5	76045825	76317056	780	2.8863	0.0019493		695	2.3123	0.01038	0.0155479	0
S1PR5	19	10523417	10728668	613	3.1422	0.00083835		1571	0.71689	0.23672	0.00643751	0
SAP25	7	100069852	100271270	281	2.8193	0.0024067		695	2.9734	0.0014726	0.0231108	0
SARS	1	109656514	109880804	634	6.2339	2.2744e-10		383	0.65096	0.25754	0.0267447	0
SAYSD1	6	38971839	39182865	819	4.8944	4.9298e-07		744	2.0777	0.01887	0.0141143	0
SBF2	11	9700213	10415754	2572	4.0734	2.3165e-05		968	1.0588	0.14485	6.14015e-06	0
SCAMP3	1	155125769	155332176	297	2.5877	0.0048314		807	1.7849	0.037139	0.0187833	0
SCARB1	12	125162173	125448519	1115	5.2918	6.0554e-08		467	1.994	0.023075	0.00028626	0
SCUBE2	11	8941046	9213150	746	3.2982	0.00048661		806	0.58828	0.27817	9.13776e-05	0
SDF2	17	26875373	27089207	203	3.119	0.00090743		515	0.15511	0.43837	0.000138211	0
SEBOX	17	26591289	26792173	347	2.6817	0.0036629		342	-0.79836	0.78767	0.0183866	0
SEC14L2	22	30692929	30921291	746	2.7797	0.0027208		1172	1.4996	0.066861	0.00815642	0
SEC24C	10	75404130	75631933	284	2.6244	0.0043403		534	0.55004	0.29115	0.0390088	0
SEC61A1	3	127671211	127890526	538	3.7041	0.00010609		2970	2.1296	0.016603	0.0131095	0
SETDB1	1	150798814	151037220	497	3.2085	0.00066716		1132	0.67363	0.25027	8.62453e-07	0
SETDB2	13	49918428	50169139	925	3.9282	4.2786e-05		539	1.888	0.029515	0.00693182	0
SF3A1	22	30627976	30852913	593	3.893	4.9514e-05		666	1.4906	0.068034	0.0282067	0
SF3A2	19	2136815	2348678	722	2.8187	0.0024112		701	1.0897	0.13792	0.0407529	0
SF3A3	1	38322651	38555761	542	3.9164	4.4934e-05		1139	-0.31945	0.62531	0.0203102	0
SFTPB	2	85784439	85995864	553	4.2417	1.1091e-05		799	0.53501	0.29632	0.000182546	0
SFXN2	10	104374297	104598946	541	3.7033	0.00010642		937	1.1691	0.12119	0.0243393	0
SFXN5	2	73069164	73398965	656	2.7235	0.0032296		859	2.232	0.012809	0.00934678	0
SGSM2	17	2140805	2384348	642	3.9053	4.7055e-05		662	-0.42548	0.66476	0.0498456	0
SH2B3	12	111743751	111989427	314	4.7158	1.2041e-06		525	1.9256	0.027075	0.00911094	0
SH2D4B	10	82197657	82506316	1086	3.1062	0.00094764		637	0.6573	0.2555	0.0478276	0
SH2D6	2	85561917	85764152	690	4.7192	1.1837e-06		681	1.0916	0.1375	0.00128707	0
SH3PXD2A	10	105253783	105715164	1248	3.041	0.0011791		2904	2.4777	0.0066123	0.000615926	0
SHC1	1	154834773	155046959	331	4.7519	1.0075e-06		2555	2.2647	0.011765	0.00165011	0
SHE	1	154351953	154574526	559	5.1863	1.0726e-07		532	3.2748	0.00052867	9.66155e-09	0
SHISA4	1	201757796	201961715	512	3.7517	8.7828e-05		830	0.32597	0.37222	0.020183	0
SIPA1	11	65305577	65518391	425	4.3961	5.5105e-06		454	0.77472	0.21925	0.00400058	0
SIX5	19	46168042	46372497	503	3.9006	4.7979e-05		991	4.0212	2.8951e-05	0.0122581	0
SKI	1	2060133	2341652	849	3.5358	0.00020327		573	2.2676	0.011677	0.013281	0
SLC22A1	6	160442862	160679750	648	5.7425	4.6641e-09		352	0.64834	0.25838	0.0256632	0
SLC22A2	6	160537793	160779963	1005	5.8823	2.0235e-09		827	-0.2133	0.58446	4.85485e-07	0
SLC22A3	6	160669404	160973611	1003	5.6477	8.129e-09		391	2.5076	0.006078	9.78044e-05	0
SLC28A2	15	45444427	45668132	603	2.5094	0.0060474		582	2.4322	0.0075032	0.0010142	0
SLC2A12	6	134208718	134473789	750	3.8228	6.5984e-05		588	-0.48976	0.68785	0.000165016	0
SLC39A5	12	56523819	56731629	240	4.4158	5.0317e-06		423	0.35216	0.36236	0.000304933	0
SLC44A2	19	10613120	10855235	734	4.3476	6.8833e-06		678	3.3185	0.00045249	0.000163892	0
SLC45A4	8	142117264	142364728	783	2.9927	0.0013826		1025	2.5094	0.006046	0.00876199	0
SLC50A1	1	155007819	155211334	363	2.7154	0.0033098		614	0.48883	0.31248	0.0397545	0
SLC5A3	21	35345822	35578561	648	2.5986	0.0046799		1252	-0.47265	0.68177	0.0428108	0
SLCO1B1	12	21184127	21492730	1238	3.0339	0.0012071		599	2.6446	0.0040895	0.0474998	0
SLK	10	105627469	105887342	649	3.1216	0.00089947		677	2.0545	0.019966	0.0263239	0
SMAD3	15	67258194	67587533	928	2.8871	0.001944		758	2.2463	0.012343	0.00715319	0
SMAD7	18	46346222	46577081	759	2.8472	0.0022055		487	7.1963	3.0935e-13	0.000141162	0
SMARCA4	19	10971597	11272958	881	8.9399	1.9475e-19		1073	1.6285	0.051707	0.00733175	0
SMARCA5	4	144334615	144578642	479	3.1499	0.00081662		424	1.825	0.033998	0.0055347	0
SMARCC2	12	56455635	56683351	280	3.7503	8.8294e-05		476	-0.22601	0.5894	0.0241564	0
SMCR5	17	17579999	17782843	320	4.5203	3.0872e-06		529	6.8155	4.6971e-12	0.000126905	0
SMG6	17	1863132	2307069	1300	6.2	2.8234e-10		381	1.2886	0.09877	0.0040645	0
SMUG1	12	54474141	54682778	399	3.3644	0.00038355		602	1.7954	0.036293	6.42778e-08	0
SNF8	17	46907458	47122154	567	5.3164	5.2909e-08		808	1.8533	0.031918	0.00990921	0
SNRPD2	19	46090711	46295443	507	3.7456	8.9977e-05		720	1.3586	0.087139	0.00946576	0
SNX32	11	65501409	65721172	466	2.4242	0.0076705		290	1.274	0.10133	0.00332888	0
SOCS7	17	36408006	36661846	570	2.8999	0.0018666		585	0.58044	0.28081	0.0345531	0
SORT1	1	109752187	110040563	550	6.0703	6.3846e-10		610	2.1878	0.014342	0.00687078	0
SPC24	19	11157830	11366484	714	8.0646	3.6742e-16		261	0.73566	0.23097	0.00277525	0
SPECC1L	22	24566784	24913708	863	3.5948	0.00016232		527	0.14622	0.44187	0.0211266	0
SPG7	16	89474795	89724176	731	3.3441	0.00041282		946	0.22299	0.41177	0.0372464	0
SPHKAP	2	228744669	229146361	1329	3.1478	0.00082256		682	1.4339	0.075805	0.00847656	0
SPIN1	9	90903296	91193622	611	3.0245	0.0012453		975	1.2516	0.10536	0.00155996	0
SPINK2	4	57576025	57788035	938	3.2	0.00068714		873	0.33107	0.3703	0.0364814	0
SPINK8	3	48248335	48469831	419	2.8915	0.0019168		661	0.1482	0.44109	0.0206556	0
SPPL2C	17	43822255	44024438	1116	2.7699	0.0028034		336	1.148	0.12548	0.0355732	0
SPR	2	73014511	73219289	251	2.9272	0.00171		713	2.6399	0.0041465	4.66252e-08	0
SPRYD4	12	56762300	56964767	379	2.8499	0.0021868		895	-0.17054	0.56771	7.50042e-05	0
SRD5A3	4	56112387	56339266	820	3.2117	0.00065976		3052	4.6552	1.6182e-06	0.00023165	0
SREBF1	17	17614662	17840325	332	4.6938	1.3409e-06		350	3.4145	0.00031951	0.0442556	0
SRFBP1	5	121197655	121464295	678	3.1374	0.00085232		1165	1.2563	0.1045	9.0585e-06	0
SRR	17	2107247	2328553	638	4.8833	5.2168e-07		839	2.416	0.0078459	0.00759112	0
SSSCA1	11	65237942	65439239	321	3.4042	0.00033183		850	1.8222	0.034209	0.0314404	0
ST3GAL4	11	126125539	126384536	820	3.7505	8.8237e-05		578	1.3903	0.082223	0.0124388	0
ST6GALNAC5	1	77233185	77629737	1049	2.8032	0.0025302		687	1.8645	0.031127	0.00136563	0
STAG1	3	135955998	136571245	1087	4.1658	1.5515e-05		733	2.997	0.0013634	0.0258827	0
STAG3	7	99675346	99912010	396	2.9106	0.0018035		617	0.98722	0.16177	0.00197743	0
STAT2	12	56635381	56854037	299	4.2844	9.1625e-06		624	1.2526	0.10518	0.000626576	0
STAT3	17	40365342	40640513	526	3.9762	3.5012e-05		599	0.10145	0.4596	0.00449981	0
STAT5B	17	40251194	40528424	441	3.6677	0.00012239		671	2.0853	0.01852	0.00119663	0
STAT6	12	57389186	57605196	370	3.118	0.00091055		388	3.3776	0.00036562	7.11924e-05	0
SUMO4	6	149621494	149822182	726	3.7966	7.3345e-05		729	-0.059908	0.52389	0.000157748	0
SUPT6H	17	26889301	27129249	259	3.3028	0.00047859		392	2.5611	0.0052165	7.12177e-05	0
SURF1	9	136118659	136323361	941	3.1907	0.0007097		608	-0.95872	0.83115	2.12415e-05	0
SURF2	9	136123420	136328041	912	3.132	0.00086812		580	-1.0588	0.85514	0.00446281	0
SURF4	9	136128324	136344820	933	3.0781	0.0010417		485	6.8056	5.0304e-12	0.000192868	0
SURF6	9	136097542	136303047	999	2.7677	0.0028229		572	2.2798	0.011309	0.00113828	0
SUSD2	22	24477443	24685074	456	4.0827	2.2256e-05		883	1.7595	0.039247	0.00411515	0
SWAP70	11	9585627	9874507	914	4.7088	1.2462e-06		741	4.9817	3.1507e-07	2.19213e-07	0
SYMPK	19	46218699	46466548	693	3.1938	0.00070217		1102	5.4095	3.1597e-08	1.2748e-07	0
SYN3	22	32808539	33554377	2638	3.2081	0.000668		1190	3.5711	0.00017773	8.02739e-07	0
TAB2	6	149439758	149832749	1404	3.9111	4.5935e-05		815	1.2443	0.1067	0.00221505	0
TAF1A	1	222631243	222863275	534	6.8179	4.6187e-12		273	0.73465	0.23128	0.000459268	0
TAF6	7	99604692	99817481	378	3.1352	0.00085875		800	-0.41575	0.6612	0.000565969	0
TBC1D10A	22	30587978	30822955	610	4.1735	1.4997e-05		427	3.2387	0.00060044	0.0317625	0
TBC1D12	10	96062185	96396089	711	3.5699	0.00017858		1032	-0.54202	0.7061	0.0420066	0
TBPL1	6	134173307	134408638	536	5.3846	3.6303e-08		974	0.36571	0.35729	4.59074e-16	0
TBXAS1	7	139378046	139820125	1175	3.1411	0.00084154		305	0.46165	0.32216	0.00380741	0
TCF19	6	31026302	31231992	2875	3.244	0.00058931		369	2.8661	0.002078	0.000142919	0
TCF21	6	134110258	134316675	497	5.557	1.3725e-08		1397	1.673	0.047164	8.14936e-08	0
TCTA	3	49349638	49553909	329	3.9208	4.4123e-05		412	0.4833	0.31444	0.0107456	0
TCTEX1D4	1	45171585	45372957	470	2.9554	0.0015612		596	2.3599	0.0091402	5.6726e-06	0
TDRD10	1	154374694	154620623	561	5.4803	2.1225e-08		567	2.6653	0.0038455	0.00198949	0
TDRKH	1	151644040	151863010	485	3.1996	0.00068815		525	4.7554	9.9015e-07	0.0421878	0
TEN1	17	73875297	74096667	532	2.9311	0.001689		644	3.6075	0.00015458	2.40061e-07	0
TEX2	17	62124792	62440683	689	2.8914	0.0019174		777	0.58553	0.2791	3.31821e-13	0
TEX22	14	105764919	105980196	85	2.8127	0.0024564		902	-1.3829	0.91665	0.00694639	0
TEX264	3	51605190	51838339	216	2.7899	0.0026362		1031	0.298	0.38285	0.0173212	0
TGFB1	19	41736435	41959838	452	6.2023	2.783e-10		468	2.325	0.010035	0.0226386	0
THADA	2	43357974	43923185	1789	2.9982	0.0013581		1106	0.2045	0.41898	0.0481684	0
THOC5	22	29804155	30049736	690	3.0599	0.001107		414	3.0398	0.0011836	0.0235171	0
TIMELESS	12	56710156	56943200	392	4.0881	2.1746e-05		917	0.49444	0.3105	0.0160628	0
TIMM23	10	51492080	51723386	243	2.7972	0.0025772		376	2.7502	0.0029781	7.47552e-05	0
TIMP3	22	33096801	33359028	923	3.6182	0.00014833		764	-0.29406	0.61564	0.0218495	0
TLCD1	17	26951365	27153949	262	3.4522	0.00027806		671	1.6232	0.052272	4.97832e-05	0
TMED1	19	10842742	11046983	451	6.0334	8.025e-10		388	6.2483	2.0754e-10	0.00129715	0
TMED10	14	75498170	75743349	510	4.357	6.5933e-06		908	0.6288	0.26474	0.00357951	0
TMEM116	12	112269086	112551023	443	4.1479	1.6778e-05		1230	0.075184	0.47003	0.00109607	0
TMEM150A	2	85725669	85929822	560	6.1043	5.1627e-10		432	0.65604	0.2559	0.031021	0
TMEM165	4	56162079	56392342	762	3.0351	0.0012021		363	2.6901	0.0035719	0.000350374	0
TMEM170A	16	75380922	75598584	872	5.2932	6.0087e-08		505	0.68793	0.24575	0.00444782	0
TMEM184A	7	1481870	1696066	647	3.7763	7.9595e-05		441	-0.15131	0.56013	0.0226948	0
TMEM184C	4	148438538	148656672	445	3.1367	0.00085438		781	0.14563	0.44211	0.00338014	0
TMEM194A	12	57349425	57572574	405	3.2485	0.00058		451	-0.38927	0.65146	0.00142758	0
TMEM199	17	26584686	26789089	325	3.069	0.0010738		1036	2.5974	0.0046963	7.44258e-05	0
TMEM231	16	75472014	75690184	764	2.7595	0.0028942		770	0.74234	0.22894	0.0158743	0
TMEM41B	11	9202200	9436315	665	3.6563	0.00012793		1510	0.92707	0.17695	0.00207699	0
TMEM61	1	55346464	55557966	822	3.0838	0.001022		535	0.40698	0.34201	3.25903e-09	0
TMEM91	19	41769870	41989987	460	5.816	3.0144e-09		412	0.73123	0.23232	0.0183217	0
TMEM97	17	26546120	26755711	329	3.1891	0.00071352		710	1.7867	0.036997	0.000586133	0
TNFAIP1	17	26562547	26774035	335	3.1664	0.00077167		613	2.4815	0.006542	3.84812e-06	0
TNS1	2	218564511	218908796	1019	4.451	4.2742e-06		1315	1.0527	0.14625	0.0172455	0
TOM1L2	17	17646821	17975784	500	4.4489	4.3159e-06		2812	2.0514	0.020116	0.00909531	0
TOMM40	19	45294476	45506946	702	5.1491	1.3084e-07		589	3.3349	0.00042667	9.76436e-07	0
TOP1	20	39557461	39853126	577	3.5377	0.00020183		356	1.5162	0.064737	0.00143879	0
TP53I3	2	24200302	24408085	647	3.6893	0.00011245		610	-0.86034	0.8052	4.98756e-06	0
TRAF4	17	26971022	27177976	274	3.454	0.0002762		547	1.8709	0.030681	0.0110234	0
TRAFD1	12	112463348	112691408	236	3.9889	3.3191e-05		599	0.538	0.29529	0.0304056	0
TRAIP	3	49766027	49993992	320	3.4316	0.00030001		693	-1.6457	0.95008	0.0454033	0
TRIB1	8	126342562	126550647	628	4.1105	1.9742e-05		488	1.0071	0.15695	1.26156e-07	0
TRIM4	7	99388029	99617223	485	3.6056	0.0001557		2037	1.2995	0.096884	0.0219878	0
TRIM46	1	155046262	155257447	384	2.6945	0.0035252		793	1.6085	0.053861	0.0166442	0
TRIM47	17	73770244	73974656	524	4.0657	2.3948e-05		445	2.7684	0.0028168	0.000678786	0
TRIM58	1	247920500	248143438	1167	2.993	0.0013814		225	1.1267	0.12994	0.0375515	0
TRIM64C	11	48975265	49180664	712	2.9757	0.0014616		486	-0.24276	0.5959	3.09151e-07	0
TRIM65	17	73785040	73993084	553	3.9668	3.6418e-05		553	-0.55067	0.70907	0.00056286	0
TRIM8	10	104304251	104518076	453	2.8884	0.0019359		554	1.9886	0.023373	0.000591162	0
TRPC4AP	20	33490206	33780618	693	3.0532	0.001132		626	1.7594	0.039252	1.3592e-07	0
TSEN15	1	183920810	184143344	544	3.3055	0.00047406		830	0.89126	0.1864	0.0222166	0
TSPAN14	10	82114037	82382391	1017	3.9981	3.1925e-05		905	-0.25964	0.60243	1.2011e-05	0
TSPAN3	15	77236359	77463570	408	3.2342	0.00060996		682	1.142	0.12674	0.00279531	0
TSR1	17	2125981	2340678	615	4.6046	2.066e-06		504	1.8614	0.031343	0.0131943	0
TTLL6	17	46739592	46994469	695	4.2704	9.7568e-06		463	-0.15766	0.56264	0.0165914	0
TUBG1	17	40661357	40867256	345	3.7716	8.1098e-05		807	0.15247	0.43941	0.0497154	0
TUBG2	17	40711265	40919024	306	3.633	0.00014007		732	1.2721	0.10167	0.00380089	0
UBA7	3	49742637	49951391	300	3.5182	0.00021724		896	1.4594	0.072222	0.0165959	0
UBC	12	125296190	125499587	868	3.5328	0.00020559		501	1.3417	0.089854	6.33168e-07	0
UBE2Q1	1	154421050	154631120	466	3.8816	5.1887e-05		1088	0.73416	0.23143	0.000400295	0
UBE2Z	17	46885730	47106422	591	4.9707	3.3348e-07		573	2.3772	0.0087218	0.0002041	0
UBXN2A	2	24063375	24323693	837	3.6372	0.00013784		751	-0.097571	0.53886	2.45818e-05	0
UFL1	6	96869701	97103151	685	4.3988	5.4426e-06		707	0.60784	0.27165	0.00428863	0
UHRF1	19	4803091	5062165	888	2.8193	0.0024067		329	1.4808	0.069324	0.00121178	0
UMPS	3	124349212	124568119	987	2.613	0.004488		376	0.91692	0.17959	0.00819984	0
UNC13A	19	17612136	17899008	1077	4.071	2.3403e-05		670	2.6516	0.0040059	0.000587615	0
UNC13D	17	73723307	73940798	503	4.1533	1.6386e-05		500	-0.21869	0.58655	0.00596128	0
UNC45A	15	91373409	91597323	775	4.1152	1.9343e-05		449	3.7292	9.605e-05	0.0379812	0
UNK	17	73680919	73921886	528	4.0359	2.7193e-05		598	0.73619	0.23081	0.0013641	0
UROD	1	45377804	45581341	485	3.0935	0.00098891		720	2.7833	0.0026901	0.0190894	0
USP10	16	84633554	84913527	1282	3.1847	0.00072456		621	0.85933	0.19508	0.00175888	0
USP39	2	85729964	85976407	688	5.9883	1.0599e-09		509	-0.627	0.73467	0.0422213	0
USP4	3	49214576	49477536	369	2.6688	0.0038059		780	1.6917	0.04535	0.0163092	0
USP48	1	21904791	22209688	1114	2.8312	0.0023185		640	1.8097	0.035171	0.000145627	0
USP53	4	120033781	120316673	1207	3.6907	0.0001118		756	0.95921	0.16873	0.00066993	0
UTP11L	1	38378383	38590497	475	3.7186	0.00010018		349	0.90942	0.18156	0.00624223	0
VAMP5	2	85711530	85920511	555	5.8422	2.5762e-09		885	1.4012	0.080572	0.00500269	0
VAMP8	2	85704613	85909156	532	5.7189	5.3592e-09		497	-0.63338	0.73676	0.00277754	0
VCL	10	75657871	75979914	632	3.3514	0.00040204		624	2.1537	0.015633	2.82245e-05	0
VPS25	17	40825453	41031618	153	3.3649	0.00038283		911	0.73276	0.23185	0.00475353	0
VWC2L	2	215176460	215540653	1081	2.8945	0.0018987		884	2.0211	0.021636	0.000262938	0
WBP2	17	73741779	73951501	473	4.1714	1.5134e-05		1041	1.6234	0.052251	0.0480302	0
WDR12	2	203645322	203876949	483	7.806	2.9521e-15		1035	0.68856	0.24555	0.00133911	0
WEE1	11	9495227	9711313	494	3.1026	0.00095928		575	0.59035	0.27748	0.00109759	0
WNK4	17	40832648	41049084	161	3.3393	0.00041997		787	1.9955	0.022993	0.000674587	0
WNT3	17	44739871	44996126	422	3.7264	9.7125e-05		613	0.52387	0.30018	0.00156517	0
WNT9B	17	44828967	45054437	537	4.2275	1.1814e-05		767	1.5693	0.058286	2.51055e-07	0
YBX1	1	43048065	43268020	512	3.7536	8.7172e-05		427	1.9638	0.024777	0.0393049	0
YIPF2	19	10933443	11139357	461	6.5657	2.5903e-11		1208	0.41439	0.3393	0.0402299	0
ZBTB7B	1	154875105	155091001	359	4.6968	1.3211e-06		1158	0.17561	0.4303	0.00467925	0
ZC2HC1C	14	75436279	75646690	388	4.6687	1.5156e-06		541	0.86766	0.19279	0.00366349	0
ZC3H12D	6	149668765	149906148	646	2.8187	0.0024107		617	1.7597	0.039231	5.73304e-07	0
ZC3HC1	7	129558125	129791291	756	3.4164	0.00031724		594	1.7629	0.038955	1.10514e-06	0
ZEB1	10	31508100	31918742	680	2.9046	0.0018383		1201	0.087173	0.46527	0.0367468	0
ZEB2	2	145041941	145377958	470	3.7485	8.8961e-05		547	0.67213	0.25075	0.000980247	0
ZFP1	16	75082420	75306132	898	3.9269	4.3023e-05		561	-0.60017	0.7258	3.64019e-12	0
ZFP36L2	2	43349540	43553745	545	2.8478	0.002201		553	1.5652	0.058766	0.0154219	0
ZFP41	8	144228990	144444875	745	3.1111	0.00093202		501	-0.25475	0.60054	1.55018e-08	0
ZHX3	20	39707088	40028739	640	3.5951	0.0001621		427	3.7636	8.3732e-05	0.000106679	0
ZKSCAN1	7	99513194	99739312	453	3.9481	3.9382e-05		430	0.067973	0.4729	0.000171416	0
ZMIZ2	7	44688529	44909479	521	3.2961	0.0004901		715	0.8988	0.18438	0.037797	0
ZMYND12	1	42796000	43021938	668	3.3734	0.00037122		843	1.2581	0.10418	0.00764741	0
ZNF3	7	99561469	99780171	378	3.6239	0.00014507		532	1.1607	0.12289	0.0030363	0
ZNF385C	17	40077593	40290044	388	4.392	5.6164e-06		964	-1.3067	0.90434	0.00259252	0
ZNF397	18	32720993	32938397	512	3.0572	0.0011172		645	1.5595	0.059442	0.0283448	0
ZNF589	3	48182595	48412479	430	3.1778	0.00074205		476	0.34835	0.36379	0.00207724	0
ZNF638	2	71458884	71762191	1141	3.0532	0.001132		577	1.8182	0.034519	0.00843096	0
ZNF644	1	91280856	91587812	849	2.806	0.0025078		407	0.41512	0.33903	0.00529215	0
ZNF652	17	47266567	47539835	741	3.6461	0.00013314		418	-0.38943	0.65152	0.000495674	0
ZNF664	12	124357761	124599986	602	3.101	0.00096434		488	2.156	0.015542	0.0107713	0
ZNF676	19	22261902	22479753	670	2.6653	0.0038461		1220	0.61172	0.27036	0.0225271	0
ZNF729	19	22369251	22599978	576	2.7011	0.0034558		824	3.7984	7.2823e-05	0.00221433	0
ZNF827	4	146581887	146959607	1062	4.0307	2.7807e-05		724	2.1729	0.014892	0.0131697	0
ZSCAN21	7	99547416	99762663	393	3.6834	0.00011508		1087	-0.75939	0.77619	0.00176317	0
ZSCAN30	18	32731021	32970209	563	2.6661	0.0038365		418	0.39891	0.34498	0.00459573	0
NOTE: novel: 1, not nearby (within 1Mb upstream and downstream) any previous GWAS index SNPs or associated genes; 0, nearby (within 1Mb upstream and downstream) any previous GWAS index SNPs or associated genes

## Sheet: Table S6
Table S6 Associated Genes with CKD using cFDR
GENE	CHR	START	STOP	CAD				CKD			cFDR	novel
				NSNPS	Z	P		NSNPS	Z	P
ABCC2	10	101442354	101711949	681	-1.3054	0.90412		746	3.951	3.8919e-05	0.00253991	1
ABCF3	3	183803862	184011795	498	0.62846	0.26485		534	3.0533	0.0011315	0.020176	1
ABCG4	11	118919749	119133374	397	1.3381	0.090435		445	4.4323	4.6611e-06	0.000358291	1
ABHD16A	6	31554725	31771137	631	1.1865	0.11771		760	4.5256	3.0116e-06	0.000215938	1
ABI3	17	47187588	47400587	655	2.1444	0.016		699	3.0579	0.0011146	0.0148473	1
ACIN1	14	23427773	23664823	515	0.22857	0.4096		563	2.9067	0.001826	0.0321418	1
ACTL8	1	17981807	18253558	761	-0.17169	0.56816		853	2.7348	0.003121	0.0497085	1
ACVR1C	2	158283278	158585399	490	-0.077929	0.53106		538	2.7805	0.0027136	0.0442182	1
ACVR2B	3	38395789	38634633	637	-0.0057411	0.50229		724	2.8526	0.0021682	0.0377708	1
ADAM15	1	154923747	155135252	355	3.8669	5.5119e-05		423	3.5162	0.00021893	0.00311715	1
ADAMTS7	15	78951544	79203773	903	8.3762	2.7327e-17		875	3.3969	0.00034075	0.00306675	1
ADARB1	21	46394492	46746478	1284	2.0042	0.022526		1470	3.1186	0.00090851	0.0132692	1
ADM	11	10226641	10428923	730	2.2661	0.011724		896	3.8244	6.5549e-05	0.00211269	1
ADRA2B	2	96678622	96881984	183	-0.38521	0.64996		217	4.1527	1.6432e-05	0.00120484	1
AFF4	5	132111070	132399354	634	-0.96048	0.83159		810	5.4822	2.0999e-08	5.95383e-06	1
AFM	4	74247461	74469718	602	0.33496	0.36883		642	3.0068	0.00132	0.0250871	1
AFP	4	74201935	74421502	627	0.22131	0.41242		661	3.1322	0.00086742	0.0189186	1
AGAP5	10	75334032	75557554	309	1.7249	0.042273		332	3.6724	0.00012015	0.00327449	1
AGER	6	32048744	32252099	952	1.2552	0.1047		1091	4.2502	1.0679e-05	0.000509356	1
AGPAT1	6	32035982	32245888	946	1.3455	0.089232		1087	4.3949	5.5413e-06	0.000382482	1
AHR	7	17238275	17485775	495	0.20704	0.41799		586	4.2927	8.8251e-06	0.000634672	1
AIF1	6	31482993	31684798	836	1.8871	0.029572		960	4.2888	8.9801e-06	0.000491099	1
AKT2	19	40636223	40891302	659	0.16372	0.43497		722	3.1208	0.00090169	0.0196124	1
ALB	4	74169971	74387129	559	-0.22227	0.58795		599	2.8936	0.0019045	0.0369416	1
ALG3	3	183860116	184067313	472	0.044973	0.48206		506	2.9877	0.0014055	0.0279124	1
AMH	19	2149112	2352072	676	2.4805	0.0065598		684	2.9791	0.0014455	0.0182864	1
AMPD1	1	115115719	115338239	455	1.0188	0.15416		553	2.6229	0.004359	0.0473246	1
ANKS6	9	101394290	101658794	945	-0.47763	0.68354		991	2.8481	0.0021993	0.0423962	1
ANTXRL	10	47558232	47801443	752	-0.99054	0.83905		648	2.8872	0.0019435	0.0408892	1
AP1G1	16	71662904	71942976	625	0.23483	0.40717		743	3.2454	0.0005864	0.0137344	1
AP2M1	3	183792633	184001879	521	0.54502	0.29287		557	3.0951	0.0009838	0.018612	1
AP3D1	19	2000986	2251556	750	3.5067	0.00022687		801	3.3494	0.00040496	0.00505009	1
AP3S1	5	115077618	115349778	912	-0.47871	0.68393		1123	3.5263	0.00021069	0.00783306	1
APOM	6	31520186	31725987	673	1.2643	0.10306		797	4.5294	2.9581e-06	0.000237331	1
ARCN1	11	118343101	118573747	502	-0.23141	0.5915		556	2.9351	0.001667	0.0336044	1
ARHGAP12	10	31994325	32317804	787	0.93462	0.17499		879	3.0869	0.0010114	0.0178779	1
ARHGEF10L	1	17766329	18124370	906	1.3041	0.096105		979	4.3683	6.2618e-06	0.000401022	1
ARHGEF26	3	153738791	154075616	956	4.6262	1.8625e-06		1040	4.6246	1.8764e-06	6.42667e-05	1
ARID4B	1	235230209	235591532	847	-0.41753	0.66186		932	3.8602	5.6648e-05	0.00286843	1
ARMC9	2	231963259	232340590	1011	-1.9005	0.97132		1119	3.4342	0.0002971	0.0111399	1
ASH1L	1	155205051	155632324	393	2.3551	0.0092592		481	3.5313	0.00020679	0.00499742	1
ASTL	2	96689588	96904175	186	-0.44759	0.67278		222	4.1817	1.4468e-05	0.00113899	1
ASTN2	9	119087503	120277317	3749	-0.29958	0.61775		4200	3.5948	0.00016231	0.00609365	1
ATF6B	6	31983044	32196017	589	1.7488	0.040165		692	4.0926	2.1327e-05	0.000904356	1
ATG12	5	115063893	115277548	609	-0.81518	0.79251		781	3.2522	0.00057258	0.0171699	1
ATOH7	10	69890351	70091870	844	0.91697	0.17958		890	3.8132	6.8576e-05	0.0020464	1
ATP11A	13	113244642	113641482	1361	-1.3377	0.9095		1468	2.9848	0.0014187	0.0338309	1
ATP12A	13	25154548	25385923	911	0.66825	0.25199		969	3.4511	0.00027912	0.0065112	1
ATP6V1G1	9	117249993	117461152	910	-0.026127	0.51042		962	2.9514	0.0015819	0.0304698	1
ATP6V1G2	6	31412227	31614625	1511	1.8642	0.031145		1631	3.8378	6.2081e-05	0.00217162	1
ATP6V1G2-DDX39B	6	31397995	31614625	1756	1.9038	0.028466		1892	3.7362	9.3429e-05	0.00287461	1
ATRIP	3	48388113	48607054	344	0.77188	0.22009		385	3.4943	0.00023768	0.00547991	1
ATXN1	6	16199342	16861721	2187	-0.58643	0.72121		2450	3.9793	3.4557e-05	0.00218213	1
ATXN1L	16	71779893	71991236	507	0.70505	0.24039		592	3.0318	0.0012157	0.0212747	1
ATXN7	3	63750232	64089136	783	1.4297	0.076399		895	4.2428	1.1037e-05	0.000622671	1
AXDND1	1	179234854	179623870	1916	-0.083819	0.5334		1981	2.7542	0.0029419	0.0467954	1
B3GALNT2	1	235510504	235767781	851	0.090852	0.46381		907	3.9158	4.5049e-05	0.00194653	1
B4GALNT2	17	47109821	47347351	659	2.3007	0.010705		699	2.6756	0.0037302	0.0331906	1
BAG6	6	31506804	31720477	741	1.3739	0.084742		870	4.4285	4.7452e-06	0.000363841	1
BAK1	6	33440322	33648070	1096	-0.98766	0.83834		1116	3.1467	0.00082575	0.0226591	1
BAMBI	10	28866423	29071868	648	0.10609	0.45776		702	2.7495	0.0029845	0.0455231	1
BBS9	7	33069151	33745680	2189	0.52735	0.29898		2392	2.6456	0.0040773	0.0497594	1
BCAS2	1	115010180	115224265	530	1.188	0.11742		621	2.8882	0.0019372	0.0283252	1
BCAS3	17	58655171	59570199	1226	4.9538	3.6382e-07		1267	5.2223	8.8348e-08	4.37323e-06	1
BHLHE23	20	61537330	61738387	820	-0.92662	0.82294		881	3.3674	0.00037946	0.0128005	1
BLVRB	19	40853690	41071725	535	-0.81834	0.79342		598	3.3792	0.00036352	0.0123883	1
BRAT1	7	2477443	2695392	895	-1.1981	0.88455		954	2.8349	0.0022917	0.0461344	1
BRF1	14	105575622	105881914	466	0.57366	0.2831		458	2.6682	0.0038125	0.0468404	1
BTNL2	6	32262512	32474900	2887	1.2694	0.10214		2570	4.291	8.8932e-06	0.000477473	1
BUB1B	15	40353209	40613337	565	0.57436	0.28286		617	2.6971	0.0034971	0.0451856	1
C10orf55	10	75569726	75782535	420	2.9071	0.0018241		474	3.7972	7.3182e-05	0.0018583	1
C11orf58	11	16660147	16879901	486	1.2162	0.11196		553	2.6788	0.0036946	0.0412585	1
C14orf119	14	23464682	23669665	479	-0.41684	0.6616		516	2.9441	0.0016193	0.03397	1
C14orf64	14	98291946	98544461	968	1.097	0.13631		1053	2.596	0.0047162	0.047162	1
C14orf93	14	23356109	23579410	469	1.4062	0.079829		520	2.8556	0.0021479	0.0298871	1
C17orf82	17	59389111	59590641	421	1.2831	0.09972		455	4.4746	3.8279e-06	0.000301521	1
C19orf47	19	40726966	40954434	489	-0.72494	0.76576		555	3.7482	8.9064e-05	0.00422486	1
C1orf116	1	207091865	207306101	450	-0.38199	0.64877		536	2.8095	0.0024813	0.0451207	1
C1orf145	1	228291206	228501365	483	-0.2902	0.61417		569	3.0264	0.0012376	0.0279289	1
C1orf21	1	184256149	184698155	1140	0.55252	0.2903		1298	3.4529	0.00027727	0.00667898	1
C1QTNF5	11	119109643	119317383	347	1.6668	0.047777		390	2.6071	0.0045658	0.0429664	1
C2	6	31765561	32013451	614	1.0431	0.14846		683	3.8532	5.8287e-05	0.00178747	1
C21orf67	21	46253198	46459828	917	-1.9728	0.97574		937	3.4015	0.00033513	0.0122674	1
C2CD2L	11	118878059	119087834	445	0.5566	0.2889		494	4.0363	2.7145e-05	0.00117471	1
C3orf22	3	126168518	126377758	749	1.1518	0.12469		839	2.8495	0.0021892	0.0298847	1
C3orf43	3	196133749	196342237	650	-1.2071	0.88631		646	3.1997	0.00068792	0.0200669	1
C3orf49	3	63705040	63934312	554	1.0915	0.13753		618	4.0247	2.852e-05	0.00100146	1
C4BPA	1	207177606	207418317	486	-0.37326	0.64552		555	3.0736	0.0010575	0.0252526	1
C4BPB	1	207162211	207373337	404	0.11103	0.4558		475	3.1772	0.00074358	0.0169119	1
C6orf1	6	34114156	34316885	651	0.77181	0.22011		814	2.6429	0.0041099	0.0471687	1
C6orf10	6	32160474	32439689	2878	1.4172	0.07821		3262	4.3152	7.974e-06	0.000519449	1
C6orf25	6	31591120	31794485	522	0.7342	0.23141		636	4.4839	3.6639e-06	0.000288095	1
C6orf47	6	31526074	31728549	641	1.1939	0.11625		765	4.5951	2.1625e-06	0.000180839	1
C6orf48	6	31702691	31907543	576	0.45797	0.32349		685	3.966	3.655e-05	0.00152378	1
C9orf91	9	117273705	117508703	965	0.16495	0.43449		1025	2.8684	0.0020625	0.0351019	1
CA11	19	49041271	49249451	673	-0.062428	0.52489		686	3.1035	0.00095612	0.021578	1
CAB39	2	231477556	231785790	970	0.39441	0.34664		1070	2.6732	0.0037565	0.0497681	1
CALML6	1	1746265	1948733	427	0.46087	0.32244		424	3.0981	0.00097399	0.0190624	1
CAMK2G	10	75472258	75734349	430	3.3686	0.00037771		476	3.5483	0.00019385	0.0030176	1
CAMK2N2	3	183877002	184079251	468	-0.0022692	0.50091		508	3.1306	0.00087218	0.0199478	1
CAMKMT	2	44489042	45099731	1715	-0.50399	0.69287		1971	3.6879	0.00011306	0.00481524	1
CAMP	3	48164836	48366981	335	3.1614	0.00078497		386	2.483	0.0065148	0.0435342	1
CARD10	22	37786399	38015210	720	-0.35883	0.64014		737	2.872	0.0020396	0.0392921	1
CASR	3	121802529	122105344	983	-0.037649	0.51502		1060	4.7503	1.0157e-06	0.000132713	1
CASZ1	1	10596665	10956733	982	0.96963	0.16612		1026	3.6919	0.0001113	0.00302633	1
CBL	11	118976985	119278859	470	1.5492	0.060664		537	4.0972	2.0909e-05	0.000959052	1
CCDC153	11	118960962	119166584	320	1.3604	0.086849		361	4.3501	6.8032e-06	0.000464723	1
CCDC51	3	48373579	48581529	351	1.2227	0.11071		386	3.1697	0.00076289	0.0132004	1
CCDC58	3	121978435	122202074	678	-0.65061	0.74235		736	3.6456	0.00013337	0.0056906	1
CCDC64B	16	2977867	3185542	673	0.86507	0.1935		699	4.1245	1.8575e-05	0.000793691	1
CCND1	11	69355872	69569242	593	0.47687	0.31673		699	3.15	0.00081624	0.0165778	1
CCNI2	5	131983136	132190095	368	-0.38826	0.65109		463	3.5532	0.00019029	0.00707493	1
CD86	3	121674208	121939988	704	0.24708	0.40242		779	4.1693	1.5276e-05	0.000909343	1
CDC25A	3	48098667	48329801	320	3.3741	0.00037033		372	2.8362	0.0022827	0.022487	1
CDH24	14	23416269	23626747	421	0.36393	0.35795		467	3.0394	0.0011854	0.022865	1
CDK11A	1	1534169	1755791	221	0.11946	0.45246		158	2.7294	0.0031723	0.0467886	1
CDO1	5	115040429	115252405	609	-0.49175	0.68855		845	3.0411	0.0011787	0.0281432	1
CDR2	16	22257256	22485938	187	1.0036	0.1578		189	2.9201	0.0017497	0.0273322	1
CDSN	6	30982864	31188252	2498	3.9422	4.0361e-05		2609	2.341	0.0096168	0.0431205	1
CELSR3	3	48573895	48800348	278	0.3268	0.37191		331	2.7462	0.0030145	0.0445262	1
CEP164	11	117092493	117383982	927	2.191	0.014225		1028	2.7374	0.0030965	0.0303367	1
CFB	6	31813720	32019861	489	1.3707	0.085235		540	3.9206	4.4165e-05	0.00165503	1
CHAC1	15	41145635	41348717	467	-0.35261	0.63781		639	3.0077	0.0013162	0.029476	1
CHCHD1	10	75441807	75643406	229	2.9843	0.0014214		235	3.5312	0.00020681	0.00411795	1
CHCHD4	3	14053576	14266371	502	1.2995	0.096894		618	2.7636	0.0028588	0.035489	1
CHST12	7	2343194	2574216	720	-0.77877	0.78194		753	2.9108	0.0018024	0.0383445	1
CHST13	3	126143130	126362134	807	1.0684	0.14267		910	2.9675	0.001501	0.0233461	1
CIAO1	2	96831883	97039900	221	0.41127	0.34044		258	2.7315	0.0031519	0.045056	1
CKS1B	1	154847117	155051725	311	4.7314	1.1151e-06		371	2.6529	0.0039896	0.0330567	1
CLDN6	16	2964712	3168188	713	0.86495	0.19353		736	3.9812	3.4284e-05	0.00126436	1
CLDN9	16	2962456	3164506	708	0.90278	0.18332		731	3.8445	6.0391e-05	0.0018794	1
CLDND1	3	98134316	98341910	593	0.42835	0.3342		639	3.653	0.00012961	0.00379597	1
CLIC1	6	31598357	31805095	536	0.51842	0.30208		651	4.1504	1.6594e-05	0.000836229	1
CLK2	1	155132658	155343281	280	2.4969	0.0062643		332	3.5176	0.00021772	0.00468552	1
COL6A3	2	238132654	238422850	841	1.0489	0.1471		974	3.2585	0.00055993	0.0108019	1
COL7A1	3	48501505	48732593	286	0.65005	0.25783		338	3.3962	0.0003416	0.00756754	1
COPB1	11	14379048	14621441	430	-0.12756	0.55075		525	3.022	0.0012554	0.0270492	1
CORO1C	12	108938884	109225326	783	2.0864	0.01847		864	4.2925	8.8339e-06	0.000452661	1
CORO2A	9	100783256	101054956	1008	1.6524	0.049228		1090	2.5583	0.0052593	0.0465066	1
COX15	10	101368504	101592423	466	-0.85698	0.80427		529	3.1895	0.00071271	0.0201575	1
COX7B2	4	46636846	47011252	949	0.84626	0.1987		1276	2.6906	0.0035665	0.0436052	1
CPN1	10	101702064	101941642	761	-1.4024	0.91961		817	4.0225	2.8798e-05	0.0020354	1
CRISPLD2	16	84753586	85043116	1515	2.2166	0.013326		1613	4.2955	8.714e-06	0.000478544	1
CRYZL1	21	34861647	35114160	327	1.0534	0.14609		419	2.6042	0.004605	0.0478945	1
CSNK2B	6	31533656	31737847	626	1.1451	0.12608		755	4.7901	8.333e-07	7.65978e-05	1
CSPG5	3	47503727	47721730	285	0.8171	0.20694		318	4.0631	2.4215e-05	0.0009686	1
CSTA	3	121944010	122160815	711	-0.49927	0.69121		762	4.3387	7.1673e-06	0.00072468	1
CTCFL	20	55971020	56200708	946	-0.53113	0.70234		1028	3.6362	0.00013833	0.00573296	1
CTDSPL	3	37803668	38125960	829	-0.25517	0.6007		980	4.019	2.9226e-05	0.00175489	1
CUTC	10	101391957	101615894	459	-1.1203	0.8687		525	3.7133	0.00010231	0.00494236	1
CXCL12	10	44765600	44980545	867	5.0509	2.1989e-07		968	2.6021	0.0046323	0.0331388	1
CYP2R1	11	14799555	15013751	403	-0.41649	0.66147		466	2.831	0.00232	0.0431595	1
DAO	12	109173856	109394710	632	0.65396	0.25657		701	3.1208	0.00090188	0.0169103	1
DBP	19	49033816	49240807	670	-0.026566	0.5106		679	2.7982	0.0025697	0.0426478	1
DCAF6	1	167805796	168145083	806	1.5757	0.057543		905	2.6146	0.0044666	0.0440891	1
DCST1	1	154906281	155123406	362	4.3922	5.6101e-06		434	3.9194	4.4383e-05	0.00109055	1
DCST2	1	154891002	155106257	359	4.3331	7.3497e-06		434	3.8997	4.8162e-05	0.0010114	1
DCUN1D4	4	52609165	52883003	264	-0.12385	0.54928		294	3.0481	0.0011513	0.0251509	1
DDAH2	6	31594816	31798039	515	0.58971	0.27769		631	4.3814	5.8968e-06	0.000416947	1
DDX39A	19	14419609	14630195	640	-1.5048	0.93381		668	3.1106	0.00093342	0.0254858	1
DDX39B	6	31397995	31610252	1739	1.8214	0.034274		1874	3.76	8.4951e-05	0.00263631	1
DEGS2	14	100512752	100726012	577	-1.4904	0.93194		619	3.3711	0.00037429	0.0130993	1
DENND2C	1	115027195	115312732	650	1.0452	0.14798		773	2.879	0.0019944	0.0290053	1
DHODH	16	71942642	72159316	735	2.3457	0.0094968		837	2.4996	0.006217	0.0450157	1
DHRS11	17	34848225	35057233	498	-1.3608	0.91321		512	4.7129	1.2209e-06	0.000175018	1
DHX30	3	47744398	47991686	286	1.4521	0.073236		336	4.2554	1.0434e-05	0.00060245	1
DHX36	3	153893456	154142286	573	4.4341	4.6218e-06		638	5.024	2.5302e-07	1.36631e-05	1
DIDO1	20	61409089	61669304	998	-0.56829	0.71508		1080	3.4349	0.0002964	0.0103682	1
DLEC1	3	37980695	38264228	645	-1.0503	0.85321		752	3.8806	5.2102e-05	0.00302478	1
DLL1	6	170491293	170699697	683	0.048726	0.48057		756	2.9677	0.0015	0.0288535	1
DLL4	15	41121530	41331258	485	-0.28241	0.61118		636	3.0788	0.001039	0.0244803	1
DNAJB1	19	14525581	14729201	650	-1.3253	0.90747		691	3.5877	0.0001668	0.0071385	1
DNAL4	22	39074512	39290161	533	2.3471	0.0094602		566	3.2551	0.00056682	0.00895422	1
DNMBP	10	101535333	101869676	1067	-1.5414	0.93839		1140	4.3592	6.5284e-06	0.000680035	1
DNMT3L	21	45566221	45782099	873	0.11824	0.45294		885	2.7307	0.00316	0.0466747	1
DONSON	21	34849858	35061014	292	1.1382	0.12753		364	2.7825	0.0026968	0.0342767	1
DOT1L	19	2064147	2332577	856	2.9735	0.0014719		877	3.3681	0.00037838	0.00573456	1
DPAGT1	11	118867212	119072785	446	0.26758	0.39451		501	3.9539	3.8446e-05	0.00176662	1
DPM3	1	155012366	155212996	359	2.7615	0.0028766		418	3.1989	0.00068986	0.00983958	1
DUSP2	2	96708907	96911179	189	-0.41596	0.66128		224	4.1996	1.3367e-05	0.00107787	1
DVL3	3	183773283	183991314	562	0.4577	0.32358		604	3.1017	0.00096196	0.0189635	1
ECE2	3	183867444	184110819	557	-0.23751	0.59387		603	3.0817	0.0010291	0.0240814	1
ECT2	3	172368474	172639264	771	0.57813	0.28159		911	2.6865	0.0036104	0.0458779	1
EED	11	85855805	86089785	714	-0.65838	0.74485		838	3.4816	0.00024919	0.0091812	1
EFNA1	1	155000348	155207386	372	3.0095	0.0013083		438	3.2696	0.00053842	0.0072412	1
EFNA3	1	154951347	155160014	373	3.9102	4.6117e-05		438	3.8317	6.362e-05	0.00113323	1
EFNA4	1	154936212	155142029	356	3.9852	3.3717e-05		421	3.627	0.00014335	0.00222614	1
EGFL8	6	32032381	32236062	882	1.5066	0.065958		995	4.4716	3.8826e-06	0.000272106	1
EGFR	7	54986724	55375031	1316	0.028183	0.48876		1498	2.8361	0.0022832	0.0385491	1
EHBP1	2	62800985	63373621	945	3.5936	0.00016305		1113	5.2075	9.5711e-08	3.16644e-06	1
EHMT2	6	31747535	31965484	597	0.82842	0.20372		692	3.8492	5.9263e-05	0.00186125	1
EID1	15	49070289	49272380	513	-1.1886	0.8827		557	2.8381	0.0022692	0.0459056	1
EIF2B5	3	183752809	183963099	594	0.34835	0.36379		626	3.2189	0.00064345	0.0144243	1
EIF3B	7	2294473	2520377	689	-1.255	0.89526		736	3.098	0.00097415	0.0259601	1
ELOVL7	5	59947615	60240101	816	-0.26644	0.60505		846	3.0291	0.0012263	0.0275697	1
EMB	5	49592030	49837234	669	1.2056	0.11398		688	2.5936	0.0047486	0.047486	1
EML2	19	46012657	46248775	669	3.097	0.00097734		713	2.7493	0.0029861	0.028913	1
ENDOU	12	48003517	48219355	696	-0.97321	0.83477		778	2.7994	0.0025598	0.0493612	1
ENTPD7	10	101319262	101571002	645	0.96142	0.16817		712	3.0185	0.0012701	0.0218974	1
ERBB2	17	37744336	37984915	470	0.69537	0.24341		529	4.1421	1.7209e-05	0.000821071	1
ESM1	5	54173694	54381414	623	-1.1002	0.86438		713	2.8781	0.0020007	0.0418389	1
ETS1	11	128228655	128557453	910	0.5788	0.28136		1026	3.6945	0.00011018	0.00309987	1
EVI2A	17	29543427	29748767	292	-0.44119	0.67046		330	3.0785	0.0010402	0.0254392	1
EVI2B	17	29530787	29741130	286	-0.33543	0.63135		325	2.966	0.0015084	0.0315907	1
EVL	14	100431750	100710573	733	-1.8478	0.96768		783	3.0573	0.0011168	0.0293404	1
EXD1	15	41374930	41622955	708	1.7752	0.037934		863	3.6469	0.0001327	0.00369664	1
EXOG	3	38437762	38667796	582	0.21371	0.41539		668	3.2138	0.00065506	0.0148628	1
F2R	5	75911867	76131595	760	2.366	0.0089914		846	2.7267	0.0031983	0.0320672	1
FAM120B	6	170499790	170816159	1180	-0.42569	0.66483		1228	3.2625	0.00055221	0.0158432	1
FAM122A	9	71294963	71498609	650	-0.97374	0.83491		664	5.8008	3.2992e-09	1.0633e-06	1
FAM13A	4	89547104	90078346	1646	0.10079	0.45986		1779	4.6677	1.523e-06	0.000185519	1
FAM162A	3	122003022	122228961	644	-0.76221	0.77703		704	3.5937	0.000163	0.00670128	1
FAM175B	10	126390353	126625239	570	-1.6674	0.95228		607	2.8536	0.0021614	0.0458289	1
FAM189B	1	155116995	155325274	307	2.6689	0.003805		358	3.3471	0.00040824	0.00698718	1
FAM19A2	12	62002028	62686620	2044	2.0509	0.02014		2313	3.0768	0.0010462	0.0145431	1
FAM207A	21	46259954	46496888	1035	-0.91277	0.81932		1093	3.1958	0.00069723	0.0198759	1
FBXO45	3	196195724	196415930	837	-1.5172	0.93539		826	3.1834	0.00072783	0.021111	1
FBXO46	19	46113886	46334151	585	3.9476	3.9473e-05		645	2.422	0.0077173	0.0388671	1
FBXW12	3	48313708	48536190	422	2.4553	0.0070385		463	2.883	0.0019694	0.0237213	1
FDPS	1	155178538	155390457	245	2.2698	0.01161		303	3.6757	0.0001186	0.00315678	1
FGF14	13	102273204	103154124	2652	-1.5193	0.93566		3026	3.0145	0.0012868	0.0320795	1
FGF21	19	49159343	49361582	597	0.25237	0.40038		619	3.3488	0.00040586	0.0101857	1
FGF3	11	69524735	69734192	755	-0.059438	0.5237		879	2.837	0.0022773	0.0393337	1
FGF6	12	4443307	4654780	517	1.7033	0.044259		559	2.622	0.0043707	0.0412942	1
FKBP9	7	32897015	33146543	740	0.69061	0.24491		789	4.1763	1.4818e-05	0.000723227	1
FKBPL	6	31996483	32198067	611	1.6116	0.053525		708	4.247	1.0834e-05	0.000605911	1
FLAD1	1	154855769	155065587	322	5.0345	2.396e-07		385	3.2554	0.00056609	0.00537785	1
FNDC3B	3	171657417	172218492	1596	3.143	0.00083621		1761	3.1206	0.00090257	0.0108496	1
FOXM1	12	2866846	3086321	572	1.8332	0.033388		584	3.2404	0.00059681	0.0100047	1
FRMD3	9	85757904	86253348	1829	-0.49192	0.68861		2000	3.2412	0.00059518	0.0170694	1
FUT1	19	49151267	49358647	604	0.28098	0.38936		624	3.36	0.00038968	0.00985143	1
FUT11	10	75432048	75635976	225	2.993	0.0013811		227	3.5178	0.00021759	0.0042878	1
FUT2	19	49099227	49309191	578	-0.69238	0.75565		571	3.5456	0.00019584	0.00762736	1
FXN	9	71550478	71815094	931	-1.1472	0.87434		987	3.986	3.3596e-05	0.00226661	1
GAB2	11	77826335	78228868	909	2.8053	0.0025136		1018	3.1356	0.00085747	0.0114232	1
GABARAPL3	15	90789762	90992679	692	-0.76593	0.77814		685	2.8158	0.0024328	0.0467669	1
GABBR1	6	29470004	29700962	1443	-0.65531	0.74387		1631	3.4963	0.00023586	0.00885702	1
GABBR2	9	100950363	101571479	2429	0.16045	0.43626		2571	3.6289	0.00014232	0.00456048	1
GABRD	1	1850767	2062192	531	-0.13115	0.55217		543	2.727	0.003196	0.0494372	1
GADL1	3	30667691	31036153	1217	0.66337	0.25355		1376	4.0001	3.1659e-05	0.00126473	1
GBA	1	155104238	155314653	313	2.6932	0.0035387		369	3.3131	0.00046129	0.00725483	1
GDF9	5	132096873	132302576	407	-0.6846	0.7532		529	4.8472	6.2604e-07	0.00010556	1
GGNBP1	6	33451475	33656803	1104	-0.75878	0.77601		1127	3.1852	0.00072339	0.0202102	1
GGNBP2	17	34800736	35046276	538	-1.2705	0.89804		551	4.659	1.5887e-06	0.000221482	1
GGPS1	1	235391752	235607844	589	-0.1702	0.56757		654	3.8873	5.0686e-05	0.00244536	1
GHSR	3	172061080	172266246	775	3.2729	0.00053229		864	2.8429	0.0022351	0.0220442	1
GIGYF2	2	233462014	233825289	1054	3.4547	0.00027549		1093	2.2865	0.011112	0.0488255	1
GIPC1	19	14488570	14706961	625	-1.4988	0.93304		666	3.537	0.00020232	0.00822127	1
GIPR	19	46071501	46285717	550	3.7014	0.00010721		606	3.28	0.00051909	0.0058272	1
GJC2	1	228237414	228447527	420	0.038975	0.48446		502	3.0695	0.0010721	0.0227679	1
GMPR	6	16138810	16395780	794	-1.5433	0.93862		932	3.6687	0.00012188	0.00563196	1
GNB1	1	1616723	1922556	637	0.29906	0.38245		506	3.3102	0.00046622	0.0112557	1
GNGT2	17	47183595	47387936	630	2.0027	0.022605		671	3.0102	0.0013054	0.0177958	1
GOSR2	17	44900485	45118733	637	3.9968	3.2101e-05		676	2.5231	0.0058165	0.0321764	1
GPANK1	6	31529005	31734060	643	1.1875	0.11752		767	4.618	1.9375e-06	0.000159111	1
GPAT2	2	96587693	96800727	153	-0.32287	0.6266		178	3.5821	0.00017041	0.00638369	1
GPR110	6	46867812	47110082	934	-0.17352	0.56888		1066	2.7276	0.0031898	0.0499984	1
GPR149	3	153955460	154247504	710	3.6333	0.00013993		789	3.9623	3.7111e-05	0.000872108	1
GPR15	3	98150742	98351994	566	0.39384	0.34685		608	3.1177	0.00091148	0.0185526	1
GPR161	1	167948779	168206905	567	1.068	0.14276		621	3.2142	0.00065397	0.012076	1
GPR4	19	45993022	46205466	650	2.5199	0.0058689		689	2.5464	0.0054421	0.0435368	1
GPR87	3	150911875	151134636	701	1.1389	0.12736		763	2.7062	0.003403	0.0395176	1
GPSM3	6	32058542	32263300	993	0.92589	0.17725		1156	4.3183	7.8619e-06	0.000417263	1
GRB7	17	37794161	38003538	407	0.6784	0.24876		454	3.8258	6.5175e-05	0.00204367	1
GSDMB	17	37960847	38174903	636	1.0977	0.13616		678	2.9136	0.0017866	0.0265666	1
GUK1	1	228227784	228436655	408	0.16506	0.43445		482	2.7349	0.0031202	0.0462263	1
H2AFX	11	118864584	119066177	456	0.16173	0.43576		511	3.9335	4.1851e-05	0.00189011	1
H2AFY	5	134570070	134835577	704	-1.5788	0.94281		784	3.0047	0.0013293	0.0326761	1
HCFC1R1	16	2972620	3174287	679	0.83726	0.20122		705	4.126	1.8457e-05	0.000799462	1
HCN3	1	155147217	155359639	260	2.3243	0.010056		315	3.5606	0.00018499	0.00461319	1
HDAC7	12	48076506	48313763	743	0.54189	0.29395		833	3.1872	0.00071818	0.0144328	1
HERC3	4	89413573	89729693	692	0.043008	0.48285		792	5.4999	1.9001e-08	4.90002e-06	1
HERC5	4	89278267	89527319	393	-2.3477	0.99056		445	3.4603	0.00026977	0.0105333	1
HINFP	11	118892232	119105765	427	0.98417	0.16252		479	4.1821	1.4438e-05	0.000632633	1
HIPK4	19	40785177	40996094	510	-1.2411	0.89271		571	4.1057	2.0154e-05	0.00153994	1
HLA-C	6	31136525	31339913	5536	2.7241	0.0032237		4180	2.576	0.0049977	0.0406124	1
HLA-DRA	6	32307618	32512826	3636	0.96335	0.16768		2074	4.3199	7.8064e-06	0.000420735	1
HLA-DRB5	6	32385153	32598006	6024	0.39672	0.34579		1754	3.0931	0.00099026	0.0196281	1
HLA-F	6	29591116	29795073	2326	-1.1259	0.86989		2537	3.6052	0.00015595	0.00678225	1
HLA-G	6	29694755	29898899	3827	-1.3773	0.91578		2702	3.306	0.00047326	0.0153024	1
HMBS	11	118855586	119064259	483	0.074763	0.4702		539	3.7962	7.3451e-05	0.00271674	1
HMGCLL1	6	55199170	55544012	1729	-2.1973	0.986		1890	2.9882	0.0014032	0.0347546	1
HOXC10	12	54278945	54484062	477	1.8831	0.029842		524	3.0068	0.00132	0.0179684	1
HOXC11	12	54266909	54470203	502	1.48	0.06944		549	2.9412	0.0016347	0.0240468	1
HOXC12	12	54248713	54450350	562	1.416	0.078389		597	2.624	0.0043457	0.0454806	1
HOXC4	12	54310635	54549814	522	2.9726	0.0014764		556	2.85	0.0021861	0.024513	1
HOXC5	12	54310635	54529144	479	2.6803	0.0036774		509	2.8807	0.0019839	0.0233042	1
HOXC6	12	54310635	54524607	457	2.7276	0.0031901		485	2.6116	0.0045062	0.0379613	1
HOXC8	12	54302889	54506545	450	2.394	0.0083332		476	2.7342	0.0031262	0.0312899	1
HOXC9	12	54293876	54497120	461	2.2416	0.012493		498	2.8689	0.0020596	0.0233421	1
HSPA1A	6	31683290	31885719	551	0.80341	0.21087		668	3.9732	3.5451e-05	0.00129504	1
HSPA1B	6	31695511	31898031	559	0.71375	0.23769		674	3.8789	5.2472e-05	0.00172992	1
HSPA1L	6	31677395	31882835	561	0.81305	0.2081		676	3.9271	4.2995e-05	0.00148987	1
HSPA4	5	132287661	132540709	684	-1.6008	0.94528		804	4.5025	3.358e-06	0.000416266	1
HTR2B	2	231872949	232089824	552	-0.97741	0.83582		605	3.5532	0.0001903	0.00778622	1
HYOU1	11	118814895	119027957	549	-0.47504	0.68262		593	3.3383	0.00042153	0.0130729	1
IBA57	1	228253428	228469958	469	-0.031445	0.51254		555	2.9895	0.001397	0.0282243	1
ICOSLG	21	45542877	45760887	869	-0.073936	0.52947		890	2.8135	0.0024505	0.0414485	1
IFI30	19	18184589	18388934	692	1.8787	0.030142		730	2.584	0.0048833	0.0421783	1
IFT74	9	26847036	27162931	1071	0.80632	0.21003		1217	3.4665	0.00026365	0.0060401	1
IKZF3	17	37813967	38120441	707	0.43821	0.33062		774	3.7527	8.7478e-05	0.00277563	1
IL18R1	2	102872742	103115235	927	0.47499	0.3174		1056	3.0672	0.0010804	0.0206444	1
IL18RAP	2	102935249	103169024	970	0.20029	0.42063		1088	3.3706	0.00037496	0.00966234	1
IL1RL1	2	102827961	103068497	887	-0.060209	0.52401		1016	2.7355	0.0031145	0.0483107	1
IL32	16	3015312	3219668	562	0.99399	0.16011		579	3.9041	4.7295e-05	0.00157911	1
ILDR1	3	121606169	121841127	602	0.28801	0.38667		661	3.097	0.00097731	0.020251	1
ING3	7	120490816	120715711	717	-0.74582	0.77211		781	3.691	0.00011169	0.0049533	1
INO80	15	41171078	41508444	881	0.90811	0.18191		1164	3.7114	0.00010304	0.00283004	1
INPP4B	4	142849181	143867604	2950	-0.98577	0.83788		3148	3.2679	0.0005417	0.016677	1
INPP5K	17	1297870	1520182	749	0.49371	0.31076		764	3.0545	0.0011273	0.0210755	1
IQGAP2	5	75599079	76103957	1627	1.7947	0.036352		1761	2.5963	0.004711	0.0423546	1
ISCU	12	108856293	109063160	720	0.97641	0.16443		783	3.4997	0.00023292	0.00544318	1
IST1	16	71828310	72064540	690	1.5145	0.064947		794	2.7765	0.0027476	0.0344412	1
ITGB2	21	46205867	46448753	1036	-1.9721	0.9757		1047	2.9454	0.0016128	0.0379086	1
IZUMO1	19	49144144	49350166	585	0.24784	0.40213		592	3.4429	0.0002878	0.00779226	1
IZUMO4	19	1996867	2199583	628	3.2042	0.00067707		677	2.7995	0.0025591	0.0249396	1
JAG1	20	10518331	10754694	652	0.1762	0.43007		767	2.8305	0.0023241	0.0378967	1
JSRP1	19	2152249	2356422	683	2.3554	0.0092503		699	2.8951	0.0018949	0.0241339	1
KCNJ13	2	233530511	233741275	565	3.6994	0.00010807		582	2.7137	0.0033271	0.0270037	1
KCNK10	14	88546451	88893256	1103	-0.77378	0.78047		1215	3.432	0.00029954	0.010552	1
KIAA1598	10	118542887	118986097	721	-0.90113	0.81624		831	2.8497	0.0021881	0.0441859	1
KIF3A	5	131928322	132173265	405	-0.038721	0.51544		535	3.4492	0.00028111	0.00831244	1
KIF5B	10	32197937	32445371	770	1.2816	0.099987		837	4.4579	4.139e-06	0.000303231	1
KLHL24	3	183253410	183502304	630	1.1426	0.1266		682	2.9358	0.0016634	0.0245439	1
KLHL36	16	84582130	84795916	993	2.1737	0.014865		1042	2.575	0.005012	0.0397773	1
KPNA1	3	122040747	122333786	844	-0.34064	0.63331		928	3.2448	0.00058775	0.0162187	1
KRTCAP2	1	155041883	155245804	372	2.7122	0.0033416		434	3.5884	0.00016635	0.00417343	1
LEAP2	5	132109357	132310582	405	-0.68723	0.75403		530	4.9888	3.037e-07	5.47991e-05	1
LENEP	1	154866061	155066791	312	5.0848	1.8401e-07		373	3.3275	0.00043822	0.00503953	1
LFNG	7	2452162	2668810	858	-1.0161	0.8452		912	2.9486	0.0015961	0.0358353	1
LINGO1	15	77805368	78024709	774	0.20824	0.41752		822	3.4082	0.00032695	0.0086625	1
LIPJ	10	90246518	90466733	506	-0.04664	0.5186		645	3.8369	6.2288e-05	0.00257255	1
LMOD2	7	123195860	123404147	475	-0.48084	0.68469		545	3.2393	0.00059906	0.0170617	1
LRP10	14	23240959	23447291	609	3.2847	0.00051047		659	2.8452	0.0022191	0.0221466	1
LRRC19	9	26893134	27105691	654	0.49612	0.30991		748	3.6212	0.00014659	0.00409012	1
LRRC3C	17	37997726	38200987	603	1.3657	0.086014		644	2.878	0.0020009	0.0284506	1
LSM2	6	31665168	31874761	571	0.65582	0.25597		686	3.9219	4.3932e-05	0.00159028	1
LST1	6	31453955	31656686	1138	1.4051	0.079998		1244	3.9865	3.3533e-05	0.00132886	1
LTA	6	31439875	31642100	1294	1.3235	0.092842		1401	3.8842	5.1335e-05	0.00171136	1
LTB	6	31448335	31650202	1224	1.4353	0.075597		1324	4.0861	2.193e-05	0.000967796	1
LY6G5B	6	31538727	31740227	612	1.1914	0.11675		741	4.961	3.5072e-07	3.67489e-05	1
LY6G5C	6	31544460	31748150	600	1.1792	0.11916		728	4.7214	1.1712e-06	0.000104545	1
LY6G6C	6	31586424	31789511	532	0.85627	0.19592		648	4.473	3.8572e-06	0.000286739	1
LY6G6D	6	31583132	31785581	539	0.95511	0.16976		654	4.4904	3.5547e-06	0.000256184	1
LY6G6E	6	31579752	31781842	538	1.095	0.13676		653	4.3691	6.2373e-06	0.000336447	1
LY6G6F	6	31574683	31778372	548	1.1768	0.11964		662	4.3875	5.732e-06	0.00031977	1
MAMSTR	19	49116254	49322976	556	-0.12233	0.54868		553	3.365	0.00038266	0.0108232	1
MAP4	3	47792179	48230769	501	2.4224	0.0077095		580	4.1342	1.7807e-05	0.000815412	1
MARVELD3	16	71560055	71775868	478	-0.26071	0.60284		570	3.254	0.00056895	0.0155123	1
MCAM	11	119079233	119287840	309	1.7065	0.043958		353	2.6704	0.0037882	0.0377551	1
MCCD1	6	31396738	31598008	1719	1.7187	0.042838		1833	3.4805	0.00025027	0.00535734	1
MED12L	3	150704675	151254465	1660	0.49953	0.3087		1879	2.7551	0.0029333	0.0416475	1
MED24	17	38075349	38310889	584	1.5713	0.058057		618	2.6012	0.0046453	0.0441861	1
MFNG	22	37765100	37982478	668	-0.22236	0.58798		695	3.2323	0.00061405	0.0164365	1
MFRP	11	119109643	119317383	347	1.6668	0.047777		390	2.6071	0.0045658	0.0427994	1
MICA	6	31267560	31483092	4831	1.8762	0.030312		3731	2.6813	0.0036673	0.0351782	1
MICB	6	31362657	31578901	2141	1.4091	0.0794		2237	2.6791	0.0036915	0.0414018	1
MIEN1	17	37785408	37986788	395	0.751	0.22633		443	3.887	5.0751e-05	0.00167246	1
MIPOL1	14	37567117	38120464	1167	-0.92563	0.82268		1264	3.4914	0.00024023	0.00913513	1
MITF	3	69688585	70117488	1296	2.1788	0.014674		1447	3.2138	0.00065504	0.00953292	1
MLIP	6	53783713	54231078	1151	1.077	0.14075		1278	3.2215	0.00063763	0.0117443	1
MMP25	16	2996681	3210724	617	1.1795	0.1191		640	4.1618	1.579e-05	0.000669101	1
MNT	17	2187353	2404258	597	3.4718	0.00025848		619	2.2876	0.011079	0.0486119	1
MOB3A	19	1971034	2196269	697	2.882	0.001976		749	2.7488	0.0029905	0.0288032	1
MOG	6	29524757	29740149	1672	-0.68088	0.75202		1845	3.5637	0.00018284	0.00730137	1
MORF4L1	15	79065122	79290081	822	8.6025	3.9012e-18		850	2.5022	0.0061718	0.0370308	1
MPV17L2	19	18204039	18407550	678	1.7179	0.042908		716	2.6492	0.0040345	0.0387614	1
MRM1	17	34858024	35065407	519	-1.6621	0.95175		533	4.5624	2.5288e-06	0.00032744	1
MRPL52	14	23199091	23404246	701	2.8101	0.0024765		754	2.5172	0.0059143	0.0436319	1
MSH5	6	31607724	31830455	567	0.27042	0.39342		685	3.8616	5.633e-05	0.00225138	1
MSH5-SAPCD1	6	31607724	31832624	572	0.24849	0.40188		691	3.9383	4.1022e-05	0.00184306	1
MSTO1	1	155479960	155684758	167	2.4611	0.0069246		192	2.6698	0.0037945	0.0337078	1
MSX2	5	174051574	174257902	694	-0.70917	0.76089		742	3.3211	0.00044827	0.0141269	1
MTX1	1	155078489	155283630	359	2.5096	0.0060437		424	3.7162	0.0001011	0.00285046	1
MUC1	1	155058299	155262706	374	2.6132	0.0044852		442	3.9215	4.3995e-05	0.00158213	1
MUC21	6	30851484	31057675	1466	4.1917	1.3842e-05		1679	2.7389	0.0030826	0.0250165	1
MUC22	6	30873728	31103179	2004	3.8836	5.1457e-05		2207	2.4159	0.007848	0.0388409	1
MYO19	17	34751598	34991305	366	-1.0847	0.86098		378	4.8263	6.9544e-07	0.000111712	1
MYOZ1	10	75291369	75501515	301	1.1331	0.12858		343	3.171	0.00075947	0.0131804	1
MYPN	10	69765873	70071773	1056	0.68624	0.24628		1101	3.8585	5.7051e-05	0.00185659	1
MYT1	20	62695826	62973606	632	-0.92395	0.82224		620	3.3728	0.0003721	0.0126878	1
NADK	1	1582670	1811508	294	0.27663	0.39103		208	3.0633	0.0010944	0.0220278	1
NAP1L5	4	89517065	89719023	471	0.30518	0.38011		546	5.4717	2.2291e-08	4.62252e-06	1
NARS2	11	78047006	78385909	648	2.5304	0.0056965		740	2.6879	0.0035948	0.0336971	1
NCR3	6	31456659	31660762	1123	1.4608	0.07204		1245	4.175	1.4896e-05	0.000768166	1
NDST2	10	75461668	75671589	317	3.1371	0.00085312		334	3.4989	0.00023356	0.00412623	1
NEB	2	152241852	152691001	895	1.3973	0.08116		1059	2.7888	0.0026453	0.0341562	1
NEU1	6	31726828	31930709	578	0.62904	0.26466		682	3.8258	6.5187e-05	0.00207154	1
NEUROD2	17	37660020	37864175	425	1.965	0.024708		472	4.7053	1.2675e-06	9.07089e-05	1
NF1	17	29321944	29804695	704	-0.92714	0.82307		787	2.9147	0.0017801	0.0383499	1
NFIL3	9	94071326	94286908	722	0.44224	0.32916		779	2.8589	0.0021255	0.0342907	1
NFKBIL1	6	31414627	31626606	1513	1.7406	0.040874		1636	3.7675	8.2435e-05	0.00255295	1
NKAPL	6	28127074	28328736	595	1.2257	0.11015		715	2.7293	0.0031736	0.0379075	1
NLRX1	11	118939042	119154726	364	1.3552	0.08768		410	4.4472	4.349e-06	0.000338517	1
NOG	17	54571059	54772951	408	0.039918	0.48408		447	2.9015	0.0018566	0.033495	1
NOTCH4	6	32062619	32291844	1205	0.82707	0.2041		1445	4.058	2.4745e-05	0.00098959	1
NPTXR	22	39114455	39340017	636	2.3357	0.009754		622	3.1496	0.00081757	0.0122635	1
NPY	7	24223806	24431484	997	0.63109	0.26399		1080	3.8154	6.7969e-05	0.00212147	1
NRF1	7	129151554	129496922	1133	0.85159	0.19722		1259	3.9169	4.4856e-05	0.00151594	1
NTN5	19	49064663	49276264	684	-0.32001	0.62552		687	3.4645	0.00026566	0.00896132	1
OBSCN	1	228295830	228666575	866	-0.13379	0.55322		990	2.7683	0.0028174	0.0461837	1
OIT3	10	74553338	74792787	236	2.6797	0.0036839		283	2.5261	0.0057662	0.0443245	1
OMG	17	29521667	29724380	259	-0.34654	0.63553		298	2.8201	0.0024004	0.0435988	1
OR11L1	1	247904229	248105198	983	2.9878	0.0014052		989	2.4806	0.0065578	0.0451016	1
OR14A16	1	247878101	248079031	956	2.7028	0.0034374		972	2.6482	0.0040465	0.0342951	1
OR2H2	6	29455682	29656745	935	-0.40655	0.65783		1113	2.7778	0.0027364	0.0481196	1
OR2Y1	5	180066122	180267058	745	-1.0053	0.84261		787	3.0236	0.0012488	0.0303259	1
OR51S1	11	4769466	4970438	977	-0.66912	0.74829		1066	2.9268	0.0017126	0.0368675	1
OR5K1	3	98088420	98289372	640	0.3434	0.36565		684	3.3515	0.00040183	0.00989034	1
OR5K2	3	98116524	98317475	645	0.41188	0.34021		691	3.655	0.00012861	0.00380595	1
ORAOV1	11	69380331	69590165	605	0.20146	0.42017		701	2.8454	0.0022175	0.036631	1
ORMDL3	17	37977295	38183884	630	1.2263	0.11005		673	2.8025	0.0025352	0.0331937	1
OTX1	2	63177191	63384966	245	1.7024	0.044337		334	5.1579	1.2487e-07	1.13523e-05	1
P2RY13	3	150944095	151147337	655	1.1714	0.12071		715	2.7063	0.0034017	0.039671	1
PAIP2B	2	71309867	71554233	942	1.0589	0.14482		971	2.6562	0.0039512	0.0435895	1
PARP9	3	122146759	122383523	709	-0.46962	0.68069		774	2.9428	0.0016265	0.0345383	1
PBLD	10	69942416	70192684	831	0.98513	0.16228		895	2.8298	0.0023291	0.0329228	1
PBX2	6	32052509	32257963	981	1.0515	0.14651		1131	4.3056	8.3284e-06	0.000430826	1
PBXIP1	1	154816558	155028567	358	4.5259	3.0071e-06		421	2.3192	0.010192	0.0468195	1
PCDHA1	5	140065720	140491929	958	-1.2487	0.89412		1263	2.8513	0.0021771	0.0451465	1
PCDHA10	5	140135467	140491929	759	-1.0214	0.84648		1016	2.8879	0.0019393	0.0409203	1
PCDHA8	5	140120906	140491929	818	-1.1051	0.86544		1084	2.803	0.0025311	0.0493663	1
PCDHA9	5	140127356	140491929	793	-1.0969	0.86366		1054	2.8729	0.0020336	0.0423747	1
PCDHAC1	5	140206301	140491929	603	-1.2958	0.90247		825	2.9161	0.0017725	0.0395137	1
PCK1	20	56036136	56241513	864	-0.57997	0.71903		950	3.4753	0.00025512	0.00923815	1
PCMTD2	20	62787047	63007579	410	-1.0472	0.85249		397	3.0129	0.0012939	0.0315247	1
PCNX	14	71274121	71682099	1543	-1.7256	0.95779		1590	3.8437	6.0601e-05	0.00337562	1
PDE3B	11	14565268	14993604	682	-0.57862	0.71858		829	3.2636	0.00055009	0.0163564	1
PDE4C	19	18218770	18459010	777	2.1056	0.01762		816	2.7055	0.0034103	0.0324313	1
PDGFC	4	157582762	157992546	1013	-0.26947	0.60622		1125	3.4745	0.00025589	0.00854544	1
PDP1	8	94829082	95038296	626	1.4004	0.080693		725	2.9976	0.0013605	0.0214974	1
PDSS2	6	107373760	107880779	1213	0.71491	0.23733		1305	4.1045	2.0257e-05	0.000893196	1
PDZD3	11	118956165	119160932	323	1.327	0.092251		364	4.5652	2.4949e-06	0.00020472	1
PFKFB2	1	207126619	207354368	453	-0.046728	0.51864		534	3.4107	0.00032399	0.00925006	1
PFKFB4	3	48455116	48694227	302	0.38926	0.34854		354	3.7162	0.00010111	0.00316982	1
PGAP3	17	37727374	37944323	411	0.98748	0.1617		467	4.3364	7.2422e-06	0.000403083	1
PGBD1	6	28149313	28370326	665	0.97771	0.16411		792	2.7643	0.002852	0.037067	1
PHB	17	47381409	47592267	599	3.5657	0.00018145		674	3.4307	0.00030105	0.0042147	1
PHLDB1	11	118377212	118628748	666	-0.57035	0.71578		686	2.7852	0.0026747	0.048739	1
PHLPP2	16	71578828	71858604	654	-0.34518	0.63502		767	3.1959	0.0006969	0.0185003	1
PHOSPHO1	17	47200731	47408128	616	2.3094	0.01046		660	3.2719	0.0005341	0.00850343	1
PIGW	17	34791402	34995150	382	-1.1466	0.87422		394	4.9956	2.9321e-07	5.115e-05	1
PIGY	4	89342128	89544952	288	-2.1418	0.9839		334	4.1841	1.4313e-05	0.00123251	1
PIP5K1B	9	71220329	71724092	1615	-1.1919	0.88335		1683	6.4757	4.7185e-11	1.90379e-08	1
PKLR	1	155159083	155371225	256	2.2556	0.012047		309	3.5988	0.00015986	0.00383362	1
PKN1	19	14444165	14682679	677	-1.1283	0.8704		727	3.5799	0.00017185	0.00723206	1
PLA2G4A	1	186698031	187058113	1044	-1.4262	0.92309		1151	2.8524	0.0021697	0.0454733	1
PLA2G6	22	38407501	38677836	734	-0.48783	0.68716		789	2.808	0.0024927	0.0459995	1
PLAA	9	26803367	27047468	744	0.14489	0.4424		872	3.8495	5.9191e-05	0.00229407	1
PLAU	10	75570861	75777258	408	2.9283	0.0017041		462	3.7969	7.3264e-05	0.00183422	1
PLCD1	3	37948986	38171154	605	-0.56779	0.71491		691	3.9481	3.9386e-05	0.00241593	1
PLCH2	1	2307753	2536964	679	0.047819	0.48093		849	2.8487	0.002195	0.0378259	1
PLD3	19	40754331	40984397	548	-1.0425	0.8514		618	4.0743	2.3081e-05	0.00169502	1
PLEKHJ1	19	2133154	2336328	687	2.8778	0.0020025		695	2.9734	0.0014726	0.0177919	1
PLXNB1	3	48345260	48571460	402	2.1485	0.015837		442	3.1954	0.00069811	0.0101046	1
PNMT	17	37724233	37926728	383	1.1278	0.12971		435	4.1998	1.3355e-05	0.000556511	1
POFUT2	21	46583842	46807811	882	2.7216	0.0032481		938	2.6717	0.0037732	0.0339187	1
POLR3E	16	22208695	22446424	291	1.2253	0.11022		299	2.7722	0.0027841	0.0350883	1
PPM1B	2	44295999	44561742	868	-0.18326	0.5727		961	2.9654	0.0015117	0.0307724	1
PPP1R1B	17	37683176	37892878	408	1.7751	0.037939		463	4.5267	2.9952e-06	0.000201505	1
PPT2	6	32021228	32231458	884	1.4924	0.067791		1000	4.4203	4.9283e-06	0.000331623	1
PREPL	2	44444747	44689001	708	0.04323	0.48276		791	3.7536	8.7163e-05	0.00319731	1
PRKACG	9	71527448	71729039	701	-0.68508	0.75335		766	4.7899	8.3438e-07	0.000132244	1
PRMT5	14	23289719	23498794	443	2.2623	0.01184		499	2.8796	0.0019906	0.0226498	1
PRMT8	12	3390514	3803138	1348	0.73398	0.23148		1451	2.6893	0.00358	0.0436777	1
PRRC2A	6	31488449	31705554	832	1.7784	0.037668		966	4.1881	1.4066e-05	0.000700415	1
PRRT1	6	32016139	32219720	798	1.6398	0.050523		904	4.1219	1.8786e-05	0.000871592	1
PRX	19	40799670	41019271	538	-1.2738	0.89864		604	4.0461	2.6037e-05	0.00186618	1
PSMA1	11	14426421	14765180	560	-0.2649	0.60446		690	3.0237	0.0012486	0.0280499	1
PSMB11	14	23411375	23613269	401	0.57925	0.28121		444	3.0445	0.0011654	0.0211726	1
PSMB5	14	23395059	23604429	436	1.0833	0.13935		482	2.9463	0.0016079	0.0246633	1
PSMD1	2	231821577	232137540	904	-1.3172	0.90611		981	3.8308	6.3855e-05	0.00348352	1
PSMD6	3	63896224	64109686	535	1.4304	0.076306		617	3.8757	5.316e-05	0.00191872	1
PSORS1C1	6	30982607	31207869	2781	4.0941	2.1189e-05		2904	2.4777	0.0066123	0.0357665	1
PSORS1C2	6	31005310	31207127	2442	3.7893	7.5547e-05		2555	2.2647	0.011765	0.049382	1
PTCH1	9	98105263	98379247	758	1.3633	0.08639		911	3.824	6.5658e-05	0.00216143	1
PTGER1	19	14483277	14686174	562	-1.0722	0.85818		608	3.6357	0.00013861	0.00612516	1
PTGS2	1	186540943	186749559	566	0.88023	0.18937		632	2.9738	0.0014708	0.0243439	1
PTPN21	14	88832121	89121123	506	-0.88669	0.81238		614	3.1101	0.0009352	0.024739	1
PYGO2	1	154829501	155034258	332	4.6378	1.7608e-06		391	2.5076	0.006078	0.0375731	1
QKI	6	163735674	164099628	1232	0.28501	0.38782		1320	3.8703	5.4345e-05	0.00216411	1
QPCTL	19	46095740	46307248	522	3.9487	3.9293e-05		582	2.4322	0.0075032	0.0389317	1
RAB3A	19	18207610	18414874	687	1.6341	0.051114		726	2.6149	0.0044622	0.0429942	1
RAN	12	131256616	131460826	801	1.6144	0.053223		799	3.3228	0.00044559	0.00869853	1
RAPGEF3	12	48028452	48252889	676	-0.40471	0.65716		765	2.9249	0.001723	0.0355353	1
RASGRF1	15	79152288	79483215	976	3.2546	0.00056784		1025	2.5094	0.006046	0.0391077	1
RASIP1	19	49123841	49343970	599	0.15424	0.43871		601	3.5782	0.00017296	0.00533733	1
RBM23	14	23269853	23488396	537	3.3153	0.00045764		597	2.7313	0.0031546	0.0279899	1
RBM34	1	235194497	235424571	376	-0.77637	0.78123		396	2.8009	0.0025484	0.0482957	1
REM2	14	23252431	23456889	581	3.0753	0.0010515		628	2.7607	0.0028836	0.0285156	1
RHOV	15	41064411	41266487	507	-0.083431	0.53325		588	2.8945	0.0018986	0.0349152	1
RNF168	3	196095656	196330639	677	-1.0632	0.85616		680	3.3577	0.00039302	0.0132928	1
RNF26	11	119105209	119308024	316	1.6932	0.045208		357	2.7223	0.003241	0.0351498	1
RNF5	6	32046161	32248570	948	1.2672	0.10255		1086	4.3706	6.1964e-06	0.000378952	1
RNLS	10	89933620	90443082	1252	0.93856	0.17398		1588	3.9938	3.2516e-05	0.00116156	1
RP1	8	55428626	55643394	584	2.2293	0.012895		678	3.2308	0.00061716	0.00904243	1
RP9	7	33034409	33249002	695	1.0142	0.15524		755	3.6518	0.00013023	0.00346464	1
RPRML	17	44955521	45156614	598	3.7615	8.4457e-05		638	2.8126	0.0024574	0.0215853	1
RRAS2	11	14199465	14486052	582	0.08255	0.4671		682	4.2358	1.1386e-05	0.000765014	1
RRP1B	21	44979431	45215960	632	3.5966	0.00016118		676	2.3846	0.0085493	0.0426383	1
RUSC1	1	155190639	155400909	238	2.1956	0.014061		298	3.8218	6.6228e-05	0.00212245	1
SAPCD1	6	31630772	31832624	506	-0.020091	0.50801		614	3.9783	3.4709e-05	0.00179761	1
SART3	12	108815990	109055165	845	0.74492	0.22816		922	3.1687	0.00076552	0.0141944	1
SBF2	11	9700213	10415754	2572	4.0734	2.3165e-05		3052	4.6552	1.6182e-06	3.30383e-05	1
SCAMP3	1	155125769	155332176	297	2.5877	0.0048314		350	3.4145	0.00031951	0.00611542	1
SCN5A	3	38489552	38791164	843	-0.30228	0.61878		961	3.5384	0.00020125	0.00719204	1
SCUBE2	11	8941046	9213150	746	3.2982	0.00048661		839	2.416	0.0078459	0.0431525	1
SEC24C	10	75404130	75631933	284	2.6244	0.0043403		283	3.6025	0.0001576	0.00393148	1
SECISBP2L	15	49180834	49438760	633	0.32091	0.37414		688	2.9247	0.0017238	0.0305189	1
SELPLG	12	108915679	109127670	618	1.2659	0.10278		677	3.7223	9.8718e-05	0.00265943	1
SERTAD1	19	40828408	41031932	507	-1.3619	0.91339		570	3.6519	0.00013017	0.00593635	1
SERTAD2	2	64758754	64981046	455	-0.90404	0.81701		523	3.5374	0.00020202	0.00798401	1
SERTAD3	19	40846747	41050282	516	-0.82086	0.79414		578	3.456	0.00027414	0.010018	1
SF3A2	19	2136815	2348678	722	2.8187	0.0024112		733	2.997	0.0013634	0.0165525	1
SFRP1	8	41019475	41266990	699	0.65609	0.25588		843	2.8374	0.0022738	0.0336695	1
SHC1	1	154834773	155046959	331	4.7519	1.0075e-06		392	2.5611	0.0052165	0.0371676	1
SHC4	15	49015933	49355641	752	-0.17313	0.56872		819	2.8015	0.0025436	0.0441227	1
SHISA5	3	48409196	48642259	318	0.81559	0.20737		362	3.5074	0.00022622	0.00531338	1
SHROOM1	5	132057832	132266590	356	-0.76507	0.77789		465	4.9357	3.9937e-07	6.7808e-05	1
SIX5	19	46168042	46372497	503	3.9006	4.7979e-05		572	2.2798	0.011309	0.0472028	1
SKAP1	17	46110801	46607594	1341	0.40551	0.34255		1494	2.7083	0.0033814	0.0472271	1
SKIV2L	6	31826580	32037532	503	1.6831	0.046183		560	4.0307	2.78e-05	0.00113606	1
SLC10A1	14	70142551	70364006	592	0.78787	0.21539		655	2.7441	0.0030335	0.0397527	1
SLC10A7	4	147075136	147543123	1134	0.39436	0.34666		1277	3.4446	0.00028598	0.00725447	1
SLC15A2	3	121513170	121763034	719	0.15644	0.43784		779	2.7336	0.003132	0.0459721	1
SLC17A9	20	61483998	61699949	794	-0.97145	0.83434		857	3.3951	0.00034308	0.0119263	1
SLC19A2	1	169333148	169555208	793	1.309	0.095276		825	2.5862	0.0048522	0.0478357	1
SLC25A13	7	95649531	96051459	761	0.67562	0.24964		925	2.7937	0.0026052	0.036801	1
SLC25A29	14	100657447	100872884	514	0.15262	0.43935		591	3.6156	0.00014985	0.00473784	1
SLC25A47	14	100689678	100896715	479	0.14909	0.44074		563	3.3319	0.00043132	0.010738	1
SLC26A6	3	48563155	48772926	270	0.3788	0.35242		322	2.8014	0.0025439	0.0395545	1
SLC35E2	1	1556276	1777438	255	0.26771	0.39446		175	2.9825	0.0014293	0.0267258	1
SLC39A8	4	103072197	103366655	1069	0.0089834	0.49642		1153	3.066	0.0010848	0.0231518	1
SLC3A1	2	44402596	44647962	682	0.029812	0.48811		763	3.6948	0.00011002	0.00382179	1
SLC44A4	6	31730969	31946823	625	0.75872	0.22401		731	3.9286	4.2726e-05	0.0014975	1
SLC48A1	12	48066966	48276536	641	-0.17808	0.57067		725	3.2599	0.00055726	0.0149041	1
SLC50A1	1	155007819	155211334	363	2.7154	0.0033098		427	3.2387	0.00060044	0.00896446	1
SLC7A13	8	87126287	87342604	797	0.72848	0.23316		858	2.7354	0.0031153	0.0402949	1
SLC9A2	2	103136165	103427809	758	-1.962	0.97512		850	3.0164	0.001279	0.0326184	1
SLC9A4	2	102989761	103250431	911	-0.075811	0.53022		1043	3.3477	0.00040742	0.0110131	1
SMAD1	4	146302950	146580325	635	2.0488	0.020241		690	2.9912	0.0013893	0.0180376	1
SMARCC1	3	47527377	47923405	488	1.0499	0.14687		561	4.576	2.3697e-06	0.000181661	1
SMO	7	128728712	128953385	637	-0.2159	0.58547		696	3.3402	0.00041853	0.0120881	1
SNF8	17	46907458	47122154	567	5.3164	5.2909e-08		596	2.3599	0.0091402	0.0489654	1
SNRPD2	19	46090711	46295443	507	3.7456	8.9977e-05		567	2.6653	0.0038455	0.0284567	1
SNX11	17	46084919	46300105	592	0.89657	0.18497		679	2.9603	0.0015366	0.0245578	1
SNX6	14	34930617	35199366	891	0.035496	0.48584		926	2.9002	0.0018644	0.033624	1
SOBP	6	107711316	108082513	983	1.5586	0.059541		1137	2.9856	0.0014152	0.0208981	1
SORL1	11	121222911	121604471	943	-1.3703	0.9147		1024	3.3071	0.00047133	0.0152742	1
SOWAHA	5	132049015	132252489	352	-0.7455	0.77202		459	4.7661	9.3933e-07	0.000143878	1
SOX4	6	21493971	21698849	351	-0.12788	0.55088		407	3.2141	0.00065417	0.0165402	1
SOX6	11	15887994	16597935	1534	1.7581	0.039363		1688	2.7118	0.0033457	0.0348481	1
SPATA7	14	88751987	89004804	628	-0.28211	0.61107		720	3.3736	0.00037095	0.0114176	1
SPHK2	19	49022547	49233663	668	-0.019412	0.50774		675	2.7179	0.0032848	0.049575	1
SSH1	12	109076465	109351359	809	1.6118	0.053503		885	3.9988	3.1831e-05	0.0013028	1
STARD3	17	37693332	37920454	424	1.7111	0.043534		483	4.7544	9.9535e-07	7.6347e-05	1
STARD7	2	96750602	96974573	229	0.10272	0.45909		283	3.854	5.8101e-05	0.00232127	1
STK17B	2	196898306	197136336	717	-1.1347	0.87175		754	2.8206	0.0023964	0.0474826	1
STX2	12	131174144	131423819	1033	0.34968	0.36329		1064	2.9512	0.0015828	0.0282494	1
SUN2	22	39030718	39252024	568	2.3832	0.0085825		598	2.5375	0.0055817	0.0435758	1
SWAP70	11	9585627	9874507	914	4.7088	1.2462e-06		1036	2.5974	0.0046963	0.0315696	1
SYNPO2L	10	75304638	75515863	309	1.3602	0.086876		344	3.3505	0.00040337	0.00832857	1
TAT	16	71500753	71710998	449	-0.65905	0.74507		543	3.0466	0.0011573	0.0283549	1
TBC1D2	9	100861279	101118003	1095	1.111	0.13328		1172	2.7104	0.0033604	0.0392699	1
TBC1D3B	17	34697171	34908092	179	-0.81761	0.79321		184	3.902	4.7693e-05	0.00277221	1
TBCE	1	235430674	235712283	848	0.15941	0.43667		934	4.1351	1.7739e-05	0.00103555	1
TBX2	17	59377256	59586827	440	0.98101	0.16329		479	4.3439	6.9981e-06	0.000386787	1
TBX4	17	59433806	59661664	510	1.661	0.048356		514	3.9181	4.4634e-05	0.00161352	1
TCAP	17	37721598	37922807	382	1.136	0.12799		434	4.1986	1.3429e-05	0.000554697	1
TEAD4	12	2968477	3249842	1098	1.2983	0.097087		1118	2.8629	0.002099	0.0288161	1
TECR	19	14540378	14776792	814	-1.164	0.87779		859	3.1713	0.00075886	0.0214041	1
TFAP2B	6	50686438	50915326	573	0.11902	0.45263		637	3.9276	4.2901e-05	0.00192312	1
TFAP2D	6	50581256	50840746	686	-0.51485	0.69667		750	3.0504	0.0011425	0.0274381	1
TGFBR2	3	30547993	30835633	1121	0.46938	0.3194		1197	3.966	3.6552e-05	0.00151857	1
THBS3	1	155065378	155277772	379	2.5604	0.005227		447	3.736	9.3503e-05	0.00268684	1
THOC6	16	2974031	3177756	677	0.83566	0.20167		703	4.1028	2.0408e-05	0.000854038	1
THOC7	3	63719545	63949599	538	1.2288	0.10958		606	4.07	2.3504e-05	0.000913824	1
TIAM1	21	32390735	33031290	2127	-0.51894	0.6981		2263	3.1557	0.00080065	0.0215308	1
TIE1	1	43666565	43888781	471	1.5757	0.057543		561	2.5464	0.0054426	0.0492327	1
TINAG	6	54073202	54354950	774	-0.86254	0.80581		846	4.3225	7.7132e-06	0.000772642	1
TIPRL	1	168048082	168271351	573	0.12891	0.44871		638	2.7885	0.0026473	0.0415939	1
TMEM119	12	108883621	109091894	670	1.2979	0.097161		733	3.8825	5.1698e-05	0.0017066	1
TMEM127	2	96815945	97031751	226	0.35101	0.36279		266	3.0387	0.0011879	0.0230295	1
TMEM43	3	14066439	14285180	552	1.3727	0.084924		667	2.7035	0.0034306	0.0399721	1
TMEM50B	21	34704792	34952316	540	1.1862	0.11777		614	3.0105	0.0013041	0.0210403	1
TMEM52	1	1749028	1950740	425	0.45594	0.32422		425	3.0765	0.0010473	0.0200753	1
TMEM89	3	48558274	48759189	245	0.31495	0.3764		295	2.8323	0.002311	0.0377028	1
TNF	6	31443343	31646112	1263	1.3659	0.085982		1366	4.025	2.8492e-05	0.00119708	1
TNFRSF12A	16	2970312	3172383	690	0.85438	0.19645		716	3.9415	4.048e-05	0.00144912	1
TNFSF10	3	172123297	172341297	901	2.2169	0.013315		1005	2.613	0.0044872	0.0371676	1
TNPO3	7	128494233	128795227	970	-0.26053	0.60277		1052	3.1817	0.00073198	0.0189796	1
TOX3	16	52371917	52681714	851	-0.30327	0.61916		1003	3.2715	0.00053487	0.015022	1
TPBG	6	82972922	83177133	594	-0.80034	0.78824		674	2.8933	0.0019063	0.039824	1
TRAPPC10	21	45332205	45626432	803	0.92821	0.17665		881	2.6194	0.004404	0.0484553	1
TREH	11	118428941	118650381	607	-1.0672	0.85706		634	2.7982	0.0025697	0.04949	1
TREX1	3	48406918	48609044	291	0.78796	0.21536		326	3.6791	0.00011703	0.00314245	1
TRIB2	2	12756997	12982858	680	0.78868	0.21515		752	3.1728	0.00075484	0.0142254	1
TRIM15	6	30030982	30240473	1302	1.095	0.13677		1478	2.5941	0.004742	0.0472783	1
TRIM32	9	119349580	119563579	605	0.19642	0.42214		665	3.1351	0.00085887	0.0185891	1
TRIM46	1	155046262	155257447	384	2.6945	0.0035252		449	3.7292	9.605e-05	0.00267701	1
TSPAN12	7	120327373	120598177	720	-1.2885	0.90121		812	3.2604	0.00055632	0.0173366	1
TSPAN33	7	128684711	128909535	728	0.10312	0.45893		789	2.9627	0.0015247	0.028417	1
TSPAN9	12	3086520	3495730	1783	1.5891	0.056017		1876	4.9058	4.6531e-07	4.02752e-05	1
TULP3	12	2900032	3150306	749	1.5262	0.063478		769	2.6943	0.0035269	0.039854	1
TXNRD3NB	3	126190621	126427398	846	1.4743	0.070206		934	2.8123	0.0024597	0.0322991	1
UBE2H	7	129370572	129692800	1149	2.0884	0.018381		1291	3.5753	0.00017492	0.00418397	1
UCN2	3	48499150	48701201	239	0.60837	0.27147		284	3.1994	0.0006886	0.0136381	1
UQCRC1	3	48536431	48747098	260	0.57628	0.28221		310	2.9718	0.0014803	0.0250499	1
UQCRQ	5	132102318	132304536	405	-0.6963	0.75688		524	5.0208	2.5726e-07	4.65923e-05	1
UROC1	3	126100007	126336616	904	0.93115	0.17589		1012	2.9652	0.0015123	0.0243105	1
USP10	16	84633554	84913527	1282	3.1847	0.00072456		1356	4.2769	9.475e-06	0.000262931	1
USP38	4	144006069	144245027	598	1.6648	0.047975		694	2.6775	0.0037092	0.0378268	1
VARS	6	31645296	31863712	580	0.72181	0.23521		696	3.7106	0.00010337	0.00285788	1
VCL	10	75657871	75979914	632	3.3514	0.00040204		683	2.9675	0.001501	0.0152016	1
VDR	12	48135319	48398814	878	0.63487	0.26276		1024	2.8979	0.0018782	0.0295936	1
VILL	3	37935077	38148676	615	-0.40909	0.65876		695	4.0818	2.2345e-05	0.00149361	1
VPS18	15	41086627	41296173	525	-0.38697	0.65061		636	2.91	0.0018069	0.0366865	1
VWA5B2	3	183848316	184060117	472	0.15912	0.43679		508	2.9923	0.0013842	0.0264376	1
VWA7	6	31633370	31845108	555	0.44865	0.32684		668	3.8593	5.6847e-05	0.00203525	1
WAC	10	28721421	29012041	755	0.50235	0.30771		838	3.496	0.00023613	0.0059242	1
WARS	14	100700124	100942680	551	-0.23046	0.59113		636	3.3283	0.00043684	0.0125694	1
WASL	7	123221980	123489125	614	-0.71725	0.76339		704	3.1005	0.00096611	0.0249822	1
WDPCP	2	63248534	63915867	1377	0.0039697	0.49842		1616	3.4705	0.00025972	0.00773246	1
WDR25	14	100742754	101096640	731	-0.29092	0.61444		807	3.0401	0.0011825	0.0270372	1
WDR5B	3	122030699	122234882	552	-1.1761	0.88022		613	3.5862	0.00016778	0.0070792	1
WNT9B	17	44828967	45054437	537	4.2275	1.1814e-05		591	2.5547	0.0053135	0.0337075	1
YOD1	1	207117193	207326325	431	-0.18727	0.57428		509	3.1084	0.00094038	0.0223749	1
YY1	14	100605101	100845371	604	-0.32475	0.62731		671	4.1939	1.3708e-05	0.00105341	1
ZBP1	20	56078901	56295632	809	-0.92644	0.82289		882	3.3084	0.00046916	0.0148779	1
ZBTB12	6	31767393	31969769	553	0.90309	0.18324		641	3.7419	9.1327e-05	0.00261804	1
ZBTB7B	1	154875105	155091001	359	4.6968	1.3211e-06		427	3.7636	8.3732e-05	0.00257476	1
ZCCHC10	5	132232677	132462240	560	-1.1438	0.87364		697	5.4044	3.2508e-08	7.82824e-06	1
ZFP57	6	29540168	29744931	1670	-0.6806	0.75194		1851	3.6961	0.00010948	0.00495944	1
ZKSCAN4	6	28112489	28320002	605	1.214	0.11237		727	2.6564	0.003949	0.0429405	1
ZNF205	16	3062562	3270518	599	0.34221	0.3661		649	3.1989	0.00068983	0.0152496	1
ZNF652	17	47266567	47539835	741	3.6461	0.00013314		824	3.7984	7.2823e-05	0.00141047	1
ZNF676	19	22261902	22479753	670	2.6653	0.0038461		726	2.8388	0.0022642	0.0247405	1
ZPBP2	17	37924454	38134149	561	-0.016844	0.50672		604	3.1176	0.00091159	0.0206929	1
ZPLD1	3	102053858	102298685	506	0.18165	0.42793		575	2.7519	0.0029625	0.0447371	1
ABCA4	1	94358393	94686705	1047	-0.31061	0.62195		1149	3.3031	0.00047815	0.0137267	0
ACP2	11	47160852	47370457	430	-1.0013	0.84166		494	3.2199	0.00064127	0.0187755	0
ACPT	19	51193671	51398481	791	0.075034	0.47009		783	2.8345	0.0022946	0.0385898	0
ACSM2A	16	20362858	20598991	728	-0.46091	0.67757		726	11.852	1.0513e-32	4.13581e-29	0
ACSM5	16	20320855	20552281	729	-0.31394	0.62322		721	15.465	3.0097e-54	3.2884e-50	0
ACSS2	20	33362765	33615769	487	3.0069	0.0013196		557	2.7192	0.0032717	0.0308475	0
ACYP2	2	54242409	54632435	1218	-0.81186	0.79156		1361	3.2499	0.00057718	0.0172916	0
AGBL2	11	47581142	47836928	380	0.094519	0.46235		629	5.2149	9.1979e-08	1.69001e-05	0
AHCY	20	32768070	32999608	319	1.7601	0.039194		404	3.0972	0.00097664	0.0146052	0
AKR1A1	1	45916454	46135723	457	0.052107	0.47922		646	2.9432	0.0016242	0.0304958	0
ALMS1	2	73512885	73937046	934	1.9457	0.025848		986	5.4337	2.7602e-08	3.2945e-06	0
AMIGO1	1	109949445	110152336	379	2.4304	0.0075413		465	2.5679	0.0051155	0.0414166	0
ANKRD27	19	32987906	33266102	1038	1.0666	0.14307		1132	2.5813	0.0049219	0.0489723	0
AP5B1	11	65441368	65648062	507	3.5984	0.00016009		561	6.5753	2.427e-11	1.05709e-09	0
APH1B	15	63469748	63701325	602	-1.342	0.9102		723	3.4997	0.00023292	0.00918006	0
APOF	12	56654354	56856583	280	4.2612	1.0167e-05		341	2.6833	0.0036445	0.0278944	0
ARFGAP2	11	47085848	47298676	394	-0.66399	0.74665		457	3.3033	0.00047776	0.0148265	0
ARHGAP9	12	57766037	57973633	327	0.31778	0.37533		376	3.341	0.00041732	0.0102858	0
ARHGEF19	1	16424598	16639104	555	3.6689	0.00012182		612	2.4254	0.0076468	0.041594	0
ARMS2	10	124114178	124316868	692	2.8727	0.002035		785	2.6543	0.0039731	0.033124	0
ASAP3	1	23655055	23910750	589	0.53868	0.29505		662	4.2886	8.9914e-06	0.000534548	0
ATE1	10	123399935	123788316	1533	-0.19914	0.57892		1670	2.8778	0.0020021	0.0377074	0
ATG7	3	11214009	11699139	1413	0.52978	0.29813		1574	3.8582	5.7113e-05	0.00196604	0
ATPAF2	17	17821333	18042480	393	4.6805	1.431e-06		451	2.3395	0.0096549	0.046129	0
ATXN2	12	111790017	112137480	355	5.2774	6.5509e-08		446	2.9198	0.0017515	0.014012	0
ATXN7L2	1	109926560	110135420	389	2.3988	0.0082234		467	2.6049	0.0045953	0.0384085	0
BAIAP3	16	1283605	1499442	725	-0.35828	0.63993		771	3.3397	0.00041937	0.0125968	0
BCL2L12	19	50068398	50277173	448	1.0337	0.15064		444	2.7647	0.0028488	0.0364366	0
BRAP	12	111979949	112223790	225	4.9066	4.633e-07		280	2.3905	0.0084131	0.0476742	0
BTN2A2	6	26283323	26495100	954	-0.47669	0.68321		1070	3.3148	0.00045846	0.0139379	0
BTN3A1	6	26302464	26515444	927	-0.4968	0.69034		1049	3.1903	0.00071071	0.0194466	0
BTN3A2	6	26265386	26478548	953	-0.23645	0.59346		1067	2.9475	0.0016019	0.0326919	0
C11orf49	11	46858239	47285931	678	-0.76141	0.77679		763	3.2449	0.0005875	0.017398	0
C15orf27	15	76252298	76597304	840	2.1285	0.016647		945	2.6249	0.0043334	0.0366159	0
C15orf48	15	45622726	45825647	319	0.95763	0.16913		352	7.5271	2.5936e-14	1.08101e-10	0
C16orf91	16	1369744	1570801	833	-0.64429	0.74031		878	3.4875	0.0002438	0.00903108	0
C19orf40	19	33363147	33567960	869	0.77191	0.22008		969	3.3693	0.00037685	0.00808515	0
C1orf213	1	23595463	23798330	375	1.1614	0.12273		438	4.8108	7.5147e-07	7.19741e-05	0
C1QTNF4	11	47511215	47715961	253	0.16894	0.43292		464	5.2066	9.6169e-08	1.6359e-05	0
C20orf141	20	2695632	2896476	568	-0.23174	0.59163		678	3.6857	0.00011403	0.00441877	0
C2CD4D	1	151710338	151913033	506	2.5036	0.006146		559	2.8628	0.0020994	0.0244294	0
C2orf16	2	27699388	27905589	387	0.21044	0.41666		463	4.1703	1.5207e-05	0.000913835	0
C2orf50	2	11173178	11386916	760	1.4269	0.076801		806	2.9086	0.0018155	0.0263781	0
C2orf73	2	54458070	54688714	716	-1.5765	0.94255		797	4.19	1.3946e-05	0.00118823	0
C2orf78	2	73911315	74144274	491	1.0382	0.14959		496	3.8781	5.2628e-05	0.00165142	0
C9	5	39184377	39464655	904	-1.1272	0.87016		1044	6.876	3.0777e-12	1.54921e-09	0
CA12	15	63515729	63774075	760	-1.2489	0.89414		880	2.8281	0.0023411	0.0469217	0
CACNB1	17	37229708	37453956	615	0.98689	0.16185		678	2.794	0.002603	0.0353886	0
CAMK1D	10	12291582	12971733	2853	1.4868	0.068536		3133	2.6758	0.003728	0.041008	0
CBLN4	20	54472412	54680528	584	1.3642	0.086257		645	3.4519	0.00027828	0.00637373	0
CCDC121	2	27748505	27951898	369	0.00090528	0.49964		407	3.7296	9.59e-05	0.00351064	0
CCDC154	16	1384388	1594490	841	0.30455	0.38035		893	3.411	0.00032363	0.00842134	0
CCDC158	4	77134191	77428458	902	-0.38361	0.64937		1018	9.5482	6.5991e-22	2.49798e-18	0
CCDC17	1	45985715	46189731	424	0.2571	0.39855		618	2.7245	0.0032203	0.0467473	0
CCDC92	12	124320954	124557163	606	2.8737	0.0020287		756	2.4294	0.0075614	0.0490164	0
CCR10	17	40731419	40933845	274	3.6233	0.00014542		322	2.5198	0.0058719	0.0367716	0
CCT7	2	73361363	73580150	547	1.8058	0.035476		581	3.8576	5.7264e-05	0.00207912	0
CDK12	17	37517763	37790818	518	2.2018	0.013841		586	4.4257	4.8065e-06	0.000279613	0
CDK17	12	96572038	96894366	961	0.29027	0.3858		1105	2.9393	0.0016449	0.0296082	0
CELF1	11	47387488	47674792	450	-0.24515	0.59683		711	5.684	6.5809e-09	2.03253e-06	0
CELSR2	1	109692640	109918378	542	6.8917	2.7567e-12		619	3.1489	0.00081936	0.00778392	0
CEP170	1	243187729	243518708	454	0.46652	0.32042		449	8.1418	1.947e-16	6.24208e-13	0
CEP89	19	33269903	33562869	1192	1.1532	0.12441		1310	4.4291	4.7311e-06	0.000283458	0
CFL1	11	65522284	65725804	440	2.2958	0.010843		495	4.3297	7.4665e-06	0.000397348	0
CLCN7	16	1394933	1625085	902	0.78517	0.21618		959	3.3048	0.00047515	0.00970296	0
CLN8	8	1611869	1834736	1044	0.45627	0.3241		1113	2.6638	0.0038626	0.049639	0
CNNM1	10	100988855	101254087	662	-0.32984	0.62924		802	4.1672	1.5415e-05	0.00111749	0
CNTNAP1	17	40734631	40952011	277	3.4807	0.00025009		334	2.4618	0.0069113	0.0395326	0
COASY	17	40614091	40818299	348	3.9418	4.0435e-05		401	2.4225	0.0077073	0.039097	0
COL17A1	10	105691045	105945638	602	1.9596	0.025021		706	3.5456	0.00019585	0.00462766	0
COMMD4	15	75528336	75734268	199	0.72537	0.23411		218	3.0065	0.0013214	0.0225294	0
CPS1	2	211242405	211643831	1200	2.321	0.010144		1323	3.6016	0.0001581	0.00412435	0
CPXM1	20	2674714	2881292	603	-0.059844	0.52386		697	3.3993	0.00033783	0.00956405	0
CRIP3	6	43173210	43376530	463	1.3644	0.086223		526	2.6011	0.0046469	0.0461624	0
CSPG4	15	75866662	76105189	492	0.38209	0.3512		541	2.7808	0.0027114	0.0410189	0
CTDSP2	12	58113709	58340747	354	1.102	0.13523		451	3.4441	0.00028647	0.00628853	0
CTSW	11	65547283	65751212	473	1.914	0.027812		530	2.983	0.0014272	0.0190888	0
CUX2	12	111371827	111888358	667	3.8458	6.0076e-05		811	4.0945	2.1156e-05	0.000463921	0
CYB561D1	1	109936657	110143063	385	2.4216	0.0077268		466	2.6846	0.0036303	0.0327322	0
CYP26A1	10	94733231	94937641	603	2.8809	0.0019828		679	3.5181	0.00021729	0.00431056	0
CYP26C1	10	94721020	94928454	587	3.2579	0.00056122		663	3.437	0.00029407	0.00467755	0
DAB2	5	39271775	39525335	829	-0.87297	0.80866		904	7.4643	4.1874e-14	3.92666e-11	0
DBN1	5	176783613	177000694	295	0.9827	0.16288		344	5.943	1.3993e-09	3.17175e-07	0
DCAF12	9	33986380	34226771	698	0.4213	0.33677		766	2.9856	0.0014152	0.0258702	0
DCDC5	11	30785149	31114233	444	-0.71736	0.76342		521	3.8049	7.0918e-05	0.00351795	0
DDB2	11	47136492	47360769	446	-0.88404	0.81166		514	3.1369	0.00085371	0.0232595	0
DDIT3	12	57810370	58014300	345	0.48835	0.31265		388	2.7199	0.0032647	0.0449628	0
DEFB110	6	49876850	50089694	558	0.2707	0.39331		633	2.8679	0.0020662	0.0348162	0
DEFB112	6	49911287	50116364	535	0.37684	0.35315		608	2.7496	0.0029832	0.0435002	0
DES	2	220183098	220391461	487	0.39675	0.34578		548	3.2386	0.00060055	0.0132199	0
DIP2C	10	220129	835608	1643	-0.56006	0.71228		1833	3.2344	0.00060953	0.0175885	0
DMBT1	10	124220180	124503252	1093	1.8626	0.031261		1139	2.7454	0.0030217	0.0321775	0
DNAH14	1	225017355	225686996	2251	0.74029	0.22956		2379	2.6724	0.0037652	0.0449349	0
DUOX1	15	45322191	45557776	610	2.3292	0.0099241		644	3.2391	0.00059957	0.00940378	0
DUOX2	15	45284851	45506359	458	0.62184	0.26702		513	2.7555	0.0029299	0.0397943	0
DUOXA2	15	45306522	45510301	417	0.72849	0.23316		457	2.9066	0.0018267	0.028163	0
DUSP11	2	73889324	74107284	393	1.4217	0.077553		396	4.3957	5.5206e-06	0.000385876	0
DYDC1	10	81995860	82216514	853	3.6003	0.00015892		887	2.4186	0.0077899	0.0411601	0
DYDC2	10	82004500	82227829	876	3.6309	0.00014119		922	2.3469	0.0094653	0.0448419	0
DYNLRB1	20	33004188	33228762	293	0.91443	0.18025		387	3.9413	4.0525e-05	0.00141837	0
E2F2	1	23732919	23957712	512	-0.1124	0.54475		573	2.8952	0.0018946	0.0355503	0
EFEMP2	11	65533911	65740405	452	2.1024	0.01776		509	3.5927	0.00016361	0.00404588	0
EGR4	2	73418056	73620829	375	2.0929	0.01818		410	4.6575	1.6003e-06	0.000102489	0
EHBP1L1	11	65243508	65460116	354	3.7928	7.4481e-05		419	6.6494	1.471e-11	5.84722e-10	0
EIF2B4	2	27487218	27693324	291	0.73638	0.23075		369	2.9281	0.0017051	0.0267465	0
ELMO1	7	36792510	37588929	2593	1.8374	0.033074		2922	3.9476	3.9468e-05	0.00157529	0
EML6	2	54852148	55299156	1549	-0.67194	0.74919		1783	3.155	0.00080238	0.0220041	0
ENPP3	6	131858441	132168550	699	1.1779	0.11942		790	2.8061	0.0025071	0.0328633	0
ERMP1	9	5684571	5933081	719	-0.55696	0.71122		802	2.9356	0.0016647	0.0355117	0
EVX2	2	176844834	177048690	526	-1.3705	0.91474		626	4.6557	1.6141e-06	0.000221869	0
EXOSC6	16	70184133	70385833	127	0.74377	0.22851		139	2.6866	0.0036089	0.0439574	0
EZH1	17	40752292	40997071	266	3.5506	0.0001922		326	2.3112	0.01041	0.0450369	0
F12	5	176729138	176936577	298	0.8902	0.18668		360	7.1228	5.2881e-13	4.69795e-10	0
FAM109A	12	111698454	111906925	331	4.0253	2.8451e-05		395	3.4278	0.00030422	0.00408295	0
FAM134C	17	40631525	40861445	380	3.8583	5.709e-05		442	2.5126	0.0059923	0.0346862	0
FAM180B	11	47508229	47710746	247	0.1458	0.44204		456	5.1084	1.6242e-07	2.54031e-05	0
FAM20C	7	92968	400740	899	-0.58669	0.7213		788	3.5968	0.00016107	0.00648823	0
FAM213A	10	82067584	82292753	741	4.2669	9.9082e-06		793	2.3782	0.0086994	0.0465535	0
FAM47E	4	77035192	77304936	1033	-0.5764	0.71783		1131	7.5821	1.6996e-14	1.93214e-11	0
FAM49A	2	16630729	16947134	947	-1.8655	0.96894		1007	5.0483	2.229e-07	4.31196e-05	0
FAM89B	11	65239819	65441669	320	3.5683	0.00017963		388	6.2719	1.7833e-10	7.22236e-09	0
FARSA	19	12933283	13144558	368	1.0519	0.14643		428	2.8427	0.0022369	0.0313412	0
FBXL20	17	37308896	37657909	699	1.9945	0.023051		779	4.2071	1.2932e-05	0.000631317	0
FBXO22	15	76096199	76327608	488	0.78705	0.21563		549	3.7682	8.2216e-05	0.00239454	0
FBXO41	2	73381809	73596758	481	2.0756	0.018967		515	4.2591	1.0262e-05	0.00049721	0
FGF5	4	81087741	81312171	733	2.2978	0.010786		804	2.605	0.0045931	0.0379551	0
FIBP	11	65551210	65756010	476	1.7935	0.036443		536	2.7808	0.0027112	0.0308076	0
FLYWCH1	16	2861979	3101209	843	-0.063881	0.52547		885	3.4957	0.00023637	0.00727572	0
FNBP4	11	47638068	47888993	400	0.014973	0.49403		640	4.9699	3.3489e-07	5.075e-05	0
FNDC4	2	27614749	27818126	331	0.62004	0.26762		431	4.4604	4.0901e-06	0.000329311	0
FRRS1	1	100074258	100331349	887	0.18555	0.4264		987	4.1696	1.5255e-05	0.000919492	0
FRY	13	32505436	32970776	1420	1.5377	0.062059		1585	2.5517	0.0053606	0.0493898	0
FTO	16	53637874	54248379	1885	3.0959	0.00098124		2147	3.4054	0.00033037	0.005312	0
FYB	5	39005353	39370759	1027	-0.59847	0.72524		1233	4.3588	6.5379e-06	0.000682265	0
GATM	15	45553321	45770980	405	0.50034	0.30842		441	7.2719	1.7718e-13	1.38001e-10	0
GCKR	2	27619705	27846550	383	0.63248	0.26354		486	4.5982	2.1305e-06	0.00020849	0
GGT7	20	33332522	33560661	388	2.6726	0.0037638		429	2.8848	0.0019585	0.0231625	0
GLI1	12	57753917	57966047	344	0.29014	0.38585		391	3.3666	0.00038057	0.00964023	0
GLS2	12	56764727	56982198	403	2.8614	0.0021089		440	3.0664	0.0010832	0.0135581	0
GNPTG	16	1301899	1513352	758	-0.3096	0.62157		821	3.0862	0.0010136	0.0243376	0
GNRH2	20	2924267	3126391	455	1.5643	0.058879		512	2.6199	0.0043976	0.0438661	0
GOLGA6C	15	75450898	75665796	226	0.45513	0.32451		292	2.8317	0.0023148	0.0361722	0
GOT1	10	101056626	101290530	656	-0.88079	0.81078		766	3.657	0.00012758	0.00565645	0
GP2	16	20221810	20438835	771	-0.58371	0.72029		787	15.904	2.9718e-57	3.7302e-53	0
GPBP1L1	1	45992975	46252302	542	0.30667	0.37955		769	2.9032	0.001847	0.0321077	0
GPN1	2	27751514	27973713	386	-0.029629	0.51182		426	3.5606	0.000185	0.00596528	0
GPR139	16	19943042	20185100	731	-0.48759	0.68708		773	3.68	0.00011662	0.00490954	0
GPR153	1	6207405	6421035	658	0.032635	0.48698		671	2.9974	0.0013614	0.0272743	0
GRK6	5	176753686	176969850	296	1.2815	0.1		354	6.8736	3.1309e-12	1.60615e-09	0
GTF3C2	2	27448715	27679901	358	0.34329	0.36569		448	2.7785	0.0027301	0.0416591	0
GTPBP4	10	934348	1163708	697	1.7643	0.038845		859	5.1277	1.4662e-07	1.31225e-05	0
HES3	1	6204251	6405638	594	0.045828	0.48172		606	2.8673	0.0020699	0.0363	0
HIST1H2BI	6	26173203	26373640	844	2.1048	0.017654		968	2.8	0.0025548	0.0273514	0
HIST1H3G	6	26171145	26371612	830	2.1277	0.016681		955	2.75	0.0029801	0.0302237	0
HIST1H4H	6	26185353	26385727	890	1.8034	0.035666		1020	2.9758	0.0014613	0.0194703	0
HNRNPR	1	23536275	23770853	468	1.1275	0.12977		536	5.0908	1.7828e-07	2.03929e-05	0
HOXD1	2	176953306	177155635	478	-0.22445	0.5888		572	5.328	4.9656e-08	1.14429e-05	0
HOXD10	2	176881491	177084670	535	-1.0479	0.85266		656	5.7904	3.5114e-09	1.10497e-06	0
HOXD11	2	176872083	177074316	521	-1.4541	0.92705		636	5.3028	5.7014e-08	1.2787e-05	0
HOXD12	2	176864529	177065488	510	-1.3255	0.90749		624	5.0143	2.6617e-07	4.77684e-05	0
HOXD13	2	176857531	177060666	513	-1.3948	0.91847		623	5.0075	2.7569e-07	4.96335e-05	0
HOXD3	2	176928804	177137826	507	-0.55452	0.71039		614	5.9104	1.7061e-09	5.70667e-07	0
HOXD4	2	176916112	177117949	515	-0.68568	0.75354		633	6.1467	3.9555e-10	1.36985e-07	0
HOXD8	2	176894421	177097423	536	-0.82765	0.79607		659	6.1523	3.8178e-10	1.35914e-07	0
HOXD9	2	176887412	177089645	535	-1.0354	0.84976		658	6.0579	6.8959e-10	2.36144e-07	0
HPSE2	10	100116833	101095632	2770	-0.82701	0.79588		3189	4.4626	4.0482e-06	0.000488706	0
HRH1	3	11078778	11404939	892	0.63304	0.26335		978	3.7204	9.9439e-05	0.00285708	0
HSD17B1	17	40603983	40807232	356	3.9889	3.3192e-05		407	2.3863	0.0085099	0.0422284	0
HSD17B13	4	88124940	88344058	714	-1.5007	0.93329		800	3.0034	0.0013348	0.0327893	0
HTR1D	1	23418387	23621222	461	1.5422	0.061517		504	3.4159	0.00031784	0.0069414	0
HTRA1	10	124121040	124374424	894	2.8432	0.0022334		969	3.0098	0.001307	0.01585	0
IDI1	10	985963	1195061	671	1.3085	0.095354		815	5.4929	1.9766e-08	3.48579e-06	0
IDI2	10	964846	1171799	640	1.2558	0.1046		791	5.353	4.3264e-08	6.18872e-06	0
IFT172	2	27567239	27812678	385	0.66543	0.25289		506	4.263	1.0086e-05	0.000570384	0
IGF2R	6	160290130	160627583	930	4.1773	1.4752e-05		1033	2.7162	0.0033019	0.0261706	0
IGFBP5	2	217436827	217660272	556	1.8867	0.0296		616	3.3273	0.00043851	0.00799824	0
IL23A	12	56632662	56834194	273	4.5914	2.2017e-06		331	2.5468	0.0054365	0.0333281	0
IMP3	15	75831425	76032664	334	0.94115	0.17331		386	3.5096	0.00022437	0.00525844	0
INHBC	12	57728467	57945845	345	0.36249	0.35849		397	3.46	0.00027005	0.00705683	0
INHBE	12	57749095	57951791	326	0.33771	0.36779		369	3.421	0.00031199	0.00805048	0
IPP	1	46059997	46316485	540	0.53633	0.29586		726	2.8884	0.0019361	0.0311056	0
IRF3	19	50062825	50269132	436	1.1474	0.12561		430	2.8143	0.0024444	0.0325702	0
ITCH	20	32851040	33199198	469	1.3267	0.0923		629	3.9307	4.2358e-05	0.00152799	0
KAT5	11	65379472	65587077	476	4.1574	1.6092e-05		534	7.0701	7.7428e-13	5.72967e-11	0
KBTBD4	11	47493748	47700567	241	0.22808	0.40979		462	5.2647	7.0214e-08	1.2809e-05	0
KCNK7	11	65260325	65463467	323	4.0939	2.1206e-05		386	6.8632	3.3667e-12	1.60928e-10	0
KIAA0368	9	114022972	114347025	885	-0.89381	0.81429		1030	2.9987	0.0013555	0.0320115	0
KIAA1715	2	176690409	176967018	826	-0.74737	0.77258		970	3.29	0.00050097	0.0153638	0
KIAA1731	11	93294815	93563522	699	0.69067	0.24489		782	2.6488	0.0040393	0.0474194	0
KLHDC7A	1	18707423	18912480	835	1.2818	0.099963		868	4.5063	3.2981e-06	0.000260127	0
KLHL29	2	23508297	24031483	1810	2.5509	0.0053729		1957	3.118	0.00091044	0.0122972	0
KLHL8	4	87981255	88241760	688	-1.2604	0.89623		799	2.911	0.0018014	0.0398764	0
KREMEN2	16	2914216	3118384	803	0.73962	0.22977		827	3.4079	0.00032734	0.00724418	0
KRTCAP3	2	27565232	27769348	317	0.78294	0.21683		427	3.7611	8.459e-05	0.0024259	0
L3MBTL3	6	130239727	130562594	1087	-0.40601	0.65763		1175	3.5935	0.00016314	0.00634808	0
LACTB	15	63313998	63534264	733	-1.1819	0.88139		839	3.4956	0.00023651	0.00910951	0
LARP4B	10	752853	1077645	1167	2.1321	0.016501		1254	5.2608	7.1704e-08	5.99361e-06	0
LMAN2	5	176658562	176878885	371	0.58845	0.27811		418	7.4328	5.3164e-14	6.17447e-11	0
LOXL4	10	99907442	100128007	569	1.8435	0.032631		627	2.985	0.0014179	0.0193215	0
LPA	6	160852514	161187407	778	8.5015	9.3554e-18		980	2.3813	0.0086257	0.03019	0
LPIN3	20	39869559	40089222	557	2.9009	0.0018604		604	2.4519	0.0071056	0.0468057	0
LRCH1	13	47027295	47427175	1116	2.2381	0.012606		1200	2.8252	0.0023625	0.024711	0
LRG1	19	4437226	4640036	694	0.030926	0.48766		709	3.3582	0.00039233	0.0105204	0
LRP2	2	169883618	170319122	1301	0.78177	0.21717		1447	4.1916	1.385e-05	0.000654013	0
LRRC16A	6	25179655	25720758	2188	2.1805	0.01461		2588	2.4768	0.006629	0.0468495	0
LRRC48	17	17776126	18020189	412	4.3863	5.7656e-06		468	2.3316	0.0098606	0.046638	0
LSM14B	20	60597516	60810434	723	-0.58752	0.72157		815	3.2274	0.00062455	0.0177285	0
LTBP3	11	65206029	65425699	364	2.6473	0.004057		434	5.401	3.3142e-08	2.14713e-06	0
LUZP1	1	23310515	23595351	574	1.4791	0.069557		633	2.7774	0.0027401	0.0349734	0
MADD	11	47190926	47451582	593	-1.4348	0.92433		680	4.3643	6.3772e-06	0.00067144	0
MAN2C1	15	75548132	75760968	220	0.89813	0.18456		242	2.9661	0.0015079	0.0242145	0
MAP1LC3A	20	33034687	33248149	279	0.87709	0.19022		358	3.9597	3.752e-05	0.00136918	0
MAP3K11	11	65265225	65481720	373	4.1181	1.9103e-05		441	7.1225	5.2999e-13	4.13392e-11	0
MARS	12	57781735	58010438	375	0.27128	0.39309		430	3.0095	0.0013082	0.0253055	0
MBNL1	3	151885828	152283569	796	-0.43945	0.66983		928	2.9872	0.0014077	0.0313724	0
MED1	17	37460537	37707527	466	2.2905	0.010997		521	4.2037	1.3127e-05	0.000621008	0
MED23	6	131795105	132049379	693	1.5749	0.057639		781	2.5739	0.0050274	0.046745	0
MIP	12	56743285	56948435	363	3.3831	0.0003584		406	3.0324	0.0012133	0.0126293	0
MLX	17	40619077	40825221	352	3.9847	3.3778e-05		407	2.4259	0.0076342	0.038171	0
MMP15	16	57959281	58180804	655	0.066272	0.47358		737	2.9982	0.0013581	0.0268505	0
MPPED2	11	30306039	30707930	1056	0.73811	0.23022		1195	3.0828	0.0010253	0.0180722	0
MRPL39	21	26857967	27079801	624	0.6239	0.26635		669	2.6952	0.003517	0.0446627	0
MRPS26	20	2926674	3128896	457	1.534	0.06251		509	2.6022	0.0046318	0.0452012	0
MRPS30	5	44709026	44915618	345	0.16806	0.43327		398	3.0738	0.0010566	0.0216265	0
MTCH2	11	47538857	47764206	302	0.22215	0.4121		529	5.3597	4.1672e-08	8.01353e-06	0
MTX2	2	177034122	177302753	573	0.76804	0.22123		677	3.1038	0.00095529	0.0170921	0
MUS81	11	65527871	65733914	449	2.286	0.011128		505	4.1326	1.7938e-05	0.00076453	0
MXD3	5	176632500	176839292	384	0.58207	0.28026		425	6.8456	3.8079e-12	1.48203e-09	0
MYBPC3	11	47252956	47474253	544	-1.4392	0.92496		633	4.5567	2.5979e-06	0.000329729	0
MYBPHL	1	109734986	109949663	448	6.866	3.3017e-12		528	3.3967	0.000341	0.00341	0
MYOF	10	94966185	95342074	1673	1.4439	0.074382		1819	2.8118	0.0024636	0.032488	0
NASP	1	45949659	46184578	479	0.12285	0.45111		688	2.9285	0.001703	0.0308068	0
NAT8	2	73767849	73969537	515	1.7292	0.041885		528	5.1815	1.1003e-07	1.01928e-05	0
NCOA6	20	33202577	33513433	498	2.2572	0.011999		560	3.2682	0.00054125	0.00826873	0
NDUFS3	11	47500561	47706115	247	0.18549	0.42642		461	5.0675	2.0152e-07	3.06039e-05	0
NEIL1	15	75539330	75747592	207	0.87696	0.19025		227	2.9081	0.0018179	0.0282743	0
NKX2-6	8	23459963	23664111	844	1.3545	0.087784		940	3.0016	0.001343	0.0211504	0
NOTO	2	73329385	73538340	573	1.6362	0.050901		611	2.8995	0.001869	0.0251414	0
NPAS4	11	66088474	66294177	379	0.32207	0.3737		447	2.7008	0.0034582	0.0485161	0
NR1H3	11	47169850	47390584	474	-1.1108	0.86668		547	3.6939	0.00011042	0.00517151	0
NRBP1	2	27551472	27765124	315	0.77531	0.21908		429	3.793	7.4413e-05	0.00217427	0
NRG1	8	31397267	32722558	4475	-0.5687	0.71522		5165	3.7218	9.8887e-05	0.00447832	0
NRG4	15	76134327	76404785	558	0.66599	0.25271		624	3.5477	0.00019434	0.00492389	0
NSD1	5	176460079	176827214	870	-0.22472	0.5889		935	5.3945	3.4356e-08	8.4843e-06	0
NSMCE4A	10	123616602	123834743	952	0.18612	0.42617		997	3.1613	0.00078541	0.0173648	0
NUDT19	19	33082866	33304702	827	1.3279	0.092109		903	3.2069	0.00067093	0.0119272	0
NUP160	11	47699669	47970057	461	0.15147	0.4398		684	4.8149	7.3621e-07	9.94006e-05	0
NUP54	4	76935811	77169668	1259	-0.67228	0.7493		1317	2.8796	0.0019912	0.0408414	0
OBFC1	10	105537317	105778045	699	2.9592	0.0015421		761	2.9157	0.0017744	0.0204352	0
OR2K2	9	113989762	114190713	594	-0.90374	0.81693		694	3.4754	0.00025506	0.00954692	0
OR4A47	11	48410344	48611274	765	2.0153	0.021939		746	2.6497	0.0040284	0.0360954	0
OR4B1	11	48138361	48339291	647	2.6356	0.0041992		693	4.134	1.7827e-05	0.000744682	0
OR4C3	11	48246492	48447482	551	1.8967	0.02893		561	3.916	4.5024e-05	0.00162649	0
OR4C46	11	51415281	51616211	768	2.1621	0.015304		803	2.5181	0.0058996	0.0442629	0
OR4S1	11	48227774	48428704	559	1.9577	0.025131		581	3.9397	4.0792e-05	0.00153619	0
OR4X1	11	48185412	48386330	610	2.3117	0.010396		643	4.0512	2.5473e-05	0.00106108	0
OR4X2	11	48166655	48367567	612	2.4905	0.0063775		656	4.1139	1.9453e-05	0.000842153	0
OVOL1	11	65454504	65664690	516	3.3713	0.00037412		576	6.3716	9.3527e-11	4.34901e-09	0
PACSIN3	11	47099072	47308010	393	-0.68643	0.75378		455	3.1343	0.00086138	0.0230507	0
PALMD	1	100011430	100260097	811	0.21722	0.41402		923	3.9857	3.3646e-05	0.00162321	0
PAQR4	16	2919245	3123490	801	0.79356	0.21373		825	3.4852	0.00024589	0.00566829	0
PCNXL3	11	65283782	65504910	426	4.3701	6.2084e-06		494	7.3896	7.362e-14	1.31044e-11	0
PDIA6	2	10823516	11078103	1112	0.17445	0.43076		1251	2.8867	0.0019463	0.0335853	0
PDILT	16	20270491	20516033	836	-0.55497	0.71054		812	15.493	1.9301e-54	2.38888e-50	0
PDLIM7	5	176810394	177024606	322	0.98966	0.16117		372	3.8598	5.6747e-05	0.00181188	0
PELI3	11	66133797	66344808	403	-0.071028	0.52831		474	2.769	0.0028112	0.0454357	0
PEMT	17	17308876	17595017	795	2.3524	0.0093261		865	2.9384	0.0016494	0.0212956	0
PFN3	5	176727107	176927637	292	0.81863	0.2065		348	7.699	6.859e-15	1.63176e-11	0
PHTF2	7	77328108	77686821	1115	0.80129	0.21148		1220	2.8247	0.0023662	0.0340212	0
PIGU	20	33048345	33365089	430	1.4581	0.072403		531	3.74	9.2005e-05	0.0028872	0
PKMYT1	16	2922791	3130540	818	0.85253	0.19696		843	3.5676	0.00018011	0.00452428	0
PLCG1	20	39666160	39904357	395	4.1943	1.3686e-05		469	2.6906	0.0035663	0.0286676	0
PLCL2	3	16826451	17232098	1178	-1.0694	0.85755		1322	2.8987	0.0018737	0.0400476	0
PLEKHH3	17	40719931	40929048	298	3.5848	0.00016864		349	2.5063	0.0061002	0.0364191	0
PLIN4	19	4402191	4617716	718	0.21608	0.41446		734	3.4024	0.000334	0.00877375	0
PLIN5	19	4422543	4635208	711	0.026153	0.48957		727	3.398	0.00033942	0.00939485	0
PLXND1	3	129174055	129425582	592	1.8619	0.03131		686	2.5647	0.0051633	0.0438758	0
POTED	21	14882497	15113906	45	0.29748	0.38305		83	2.7446	0.0030295	0.0446775	0
PPARG	3	12229348	12575855	1007	1.2325	0.10888		1175	2.6133	0.0044838	0.0465592	0
PPARGC1A	4	23693643	23991700	975	-0.57291	0.71665		1121	4.6198	1.9203e-06	0.000272355	0
PPM1G	2	27504065	27732550	316	0.76901	0.22094		423	3.1391	0.00084731	0.0154728	0
PQLC3	2	11195497	11418998	798	1.2986	0.097035		844	2.9284	0.0017035	0.02484	0
PRADC1	2	73355133	73560356	551	1.589	0.056032		580	3.3519	0.00040131	0.00808847	0
PRDM8	4	81006423	81225482	670	1.8941	0.029108		720	2.9759	0.0014606	0.0192202	0
PRDX1	1	45876706	46088562	420	0.058394	0.47672		600	2.7521	0.0029603	0.0462287	0
PRELID1	5	176630762	176833960	383	0.58075	0.2807		421	7.0846	6.9745e-13	3.70409e-10	0
PRKACB	1	84443744	84804181	736	0.5751	0.28261		813	3.1322	0.00086744	0.0166571	0
PRKAG2	7	151153200	151674316	1872	0.37688	0.35313		1955	7.4463	4.7979e-14	4.70674e-11	0
PRMT1	19	50080408	50291707	453	0.88506	0.18806		457	2.7928	0.0026127	0.0358485	0
PRR12	19	49994911	50229696	541	1.1297	0.12929		562	2.7298	0.0031686	0.0377138	0
PRR7	5	176773795	176983287	285	1.1793	0.11915		334	6.3363	1.177e-10	3.07016e-08	0
PRRG2	19	49984586	50194265	475	0.99614	0.15959		494	2.7076	0.0033881	0.0415428	0
PRSS3	9	33650463	33899229	754	-0.036361	0.5145		848	3.3082	0.00046943	0.0122554	0
PSMA5	1	109841652	110069108	397	2.1789	0.01467		469	3.3145	0.0004591	0.00765353	0
PSMA7	20	60611782	60818514	700	-0.54966	0.70873		792	3.1618	0.00078406	0.0214125	0
PSMC3	11	47340319	47548024	414	-0.89421	0.8144		555	5.4458	2.5791e-08	7.01763e-06	0
PSMC3IP	17	40624327	40829849	348	3.8879	5.0549e-05		404	2.5284	0.005729	0.0340232	0
PSRC1	1	109722175	109925790	458	6.4514	5.542e-11		532	3.2748	0.00052867	0.00493425	0
PTPMT1	11	47486981	47695013	235	0.25525	0.39926		454	5.4444	2.5986e-08	5.4253e-06	0
PTPN9	15	75659461	75971632	414	1.574	0.057744		488	3.5425	0.00019818	0.00474831	0
PTPRA	20	2744840	3119315	923	0.56629	0.2856		1086	3.7002	0.00010773	0.00308201	0
PTPRJ	11	47902109	48292394	855	3.0529	0.0011331		991	4.0212	2.8951e-05	0.000834315	0
PTX4	16	1435939	1638468	842	0.87838	0.18987		895	2.713	0.0033335	0.0418262	0
R3HDM2	12	57547547	57804246	349	-0.087887	0.53502		440	2.7569	0.0029178	0.0466799	0
RAB24	5	176628190	176830745	380	0.52848	0.29858		419	6.9694	1.5917e-12	6.93185e-10	0
RAB8B	15	63381727	63659973	807	-1.1488	0.87469		954	3.804	7.118e-05	0.00370185	0
RAI1	17	17484786	17814765	609	4.4538	4.219e-06		678	3.3185	0.00045249	0.00536027	0
RANBP3L	5	36149103	36402011	738	-0.15355	0.56102		806	3.1534	0.00080679	0.0197913	0
RAPSN	11	47359307	47570730	405	-0.64217	0.73962		563	5.5458	1.4628e-08	4.38908e-06	0
RASA2	3	141105925	141431197	885	0.0094163	0.49624		944	2.85	0.002186	0.0379823	0
RBKS	2	27904230	28213263	553	-0.09968	0.5397		630	2.8188	0.00241	0.0413437	0
RBMS2	12	56815608	57089980	558	2.5554	0.0053036		599	2.6446	0.0040895	0.0352271	0
RELA	11	65321066	65530443	426	4.2189	1.2275e-05		487	7.1963	3.0935e-13	3.17084e-11	0
RERG	12	15160715	15474411	884	1.3021	0.096444		941	3.2834	0.00051282	0.00973713	0
RGS14	5	176684843	176899599	359	0.39877	0.34503		409	7.5972	1.5133e-14	2.04144e-11	0
RGS9BP	19	33066312	33269206	767	1.3007	0.096675		837	2.765	0.0028461	0.0354064	0
RHPN2	19	33369497	33655824	1113	1.3764	0.084347		1213	2.7893	0.0026411	0.03464	0
RNASEH2C	11	65385143	65588409	475	4.0813	2.2395e-05		529	6.8155	4.6971e-12	1.8945e-10	0
ROCK2	2	11221777	11584711	1287	0.76729	0.22145		1343	3.0845	0.0010195	0.0179331	0
RPL19	17	37256535	37460980	526	1.1004	0.13558		584	2.7977	0.0025737	0.0336426	0
RPS27L	15	63345538	63549741	664	-0.98535	0.83777		765	3.6952	0.00010988	0.00517752	0
RSG1	1	16458181	16663659	478	3.6339	0.00013958		537	2.5851	0.0048672	0.0338	0
S100A10	1	151855385	152066714	479	-0.12747	0.55071		496	3.0059	0.0013241	0.0280325	0
S100A11	1	151904981	152109511	374	0.20634	0.41826		391	2.9534	0.0015716	0.0283326	0
SARS	1	109656514	109880804	634	6.2339	2.2744e-10		713	2.6399	0.0041465	0.0281962	0
SCAF1	19	50045381	50261906	476	1.1125	0.13297		469	2.9063	0.0018288	0.0267927	0
SCARB2	4	76979891	77235052	1218	-0.67806	0.75113		1321	5.5459	1.4625e-08	4.46131e-06	0
SCYL1	11	65192547	65406182	348	2.1703	0.014992		412	5.3432	4.5651e-08	3.93169e-06	0
SDCCAG8	1	243319306	243763393	717	0.94211	0.17307		825	8.4381	1.6123e-17	6.83454e-14	0
SEMA6B	19	4442599	4659771	761	0.415	0.33907		780	3.1112	0.00093175	0.018904	0
SH2B3	12	111743751	111989427	314	4.7158	1.2041e-06		388	3.3776	0.00036562	0.0054843	0
SH2D4B	10	82197657	82506316	1086	3.1062	0.00094764		1166	2.8295	0.0023313	0.0242375	0
SH3BP4	2	235760627	236064358	1009	-0.69949	0.75788		1082	3.0426	0.0011726	0.0284345	0
SHF	15	45359411	45593373	602	2.3458	0.0094941		641	4.2324	1.1559e-05	0.000564465	0
SHROOM3	4	77256252	77804405	1634	-1.0637	0.85627		1767	7.5516	2.1505e-14	2.28107e-11	0
SIN3A	15	75561719	75848124	330	1.1636	0.12229		375	2.9546	0.0015655	0.0234008	0
SIPA1	11	65305577	65518391	425	4.3961	5.5105e-06		485	6.8056	5.0304e-12	8.55168e-10	0
SKP2	5	36052144	36284142	557	-0.7313	0.7677		630	3.045	0.0011632	0.0283052	0
SLC22A1	6	160442862	160679750	648	5.7425	4.6641e-09		741	4.9817	3.1507e-07	9.13703e-06	0
SLC22A2	6	160537793	160779963	1005	5.8823	2.0235e-09		1102	5.4095	3.1597e-08	1.61145e-06	0
SLC22A3	6	160669404	160973611	1003	5.6477	8.129e-09		1190	3.5711	0.00017773	0.00271038	0
SLC22A7	6	43165997	43373276	471	1.3002	0.096765		531	2.6218	0.0043738	0.0452958	0
SLC28A2	15	45444427	45668132	603	2.5094	0.0060474		654	6.3072	1.4205e-10	1.31203e-08	0
SLC30A4	15	45674679	45915002	308	1.5206	0.064174		348	7.0387	9.7009e-13	4.84657e-10	0
SLC34A1	5	176711431	176925849	330	0.59851	0.27475		384	7.7212	5.7631e-15	1.6566e-11	0
SLC39A13	11	47330045	47538051	419	-1.0616	0.85579		552	5.3415	4.6098e-08	1.05238e-05	0
SLC47A1	17	19337166	19582346	517	2.4812	0.0065475		520	2.7036	0.0034294	0.0324094	0
SLC4A1AP	2	27786337	28017847	381	-0.14284	0.55679		425	3.1787	0.0007398	0.0183574	0
SLC7A9	19	33221418	33460683	877	1.1967	0.11571		979	4.6338	1.7952e-06	0.000157552	0
SLK	10	105627469	105887342	649	3.1216	0.00089947		734	3.6993	0.0001081	0.00229326	0
SMCR5	17	17579999	17782843	320	4.5203	3.0872e-06		369	2.8661	0.002078	0.0180908	0
SMYD5	2	73341365	73554355	573	1.6548	0.048978		608	3.111	0.00093228	0.0144536	0
SNUPN	15	75790423	76018719	353	1.4612	0.071977		406	3.6834	0.00011509	0.00343701	0
SNX17	2	27493362	27700400	283	0.75781	0.22428		365	3.0594	0.001109	0.0193112	0
SNX32	11	65501409	65721172	466	2.4242	0.0076705		525	4.7554	9.9015e-07	5.43592e-05	0
SNX33	15	75841347	76050968	362	0.91782	0.17936		424	3.4938	0.00023807	0.00553321	0
SORT1	1	109752187	110040563	550	6.0703	6.3846e-10		644	3.6075	0.00015458	0.00633778	0
SPATA5L1	15	45594518	45813616	362	0.80706	0.20982		398	7.3433	1.0419e-13	1.0021e-10	0
SPEG	2	220199699	220458354	592	0.31365	0.37689		683	3.0598	0.0011074	0.0222034	0
SPI1	11	47276408	47500127	501	-1.258	0.8958		610	4.967	3.4007e-07	5.75642e-05	0
SPRYD4	12	56762300	56964767	379	2.8499	0.0021868		414	3.0398	0.0011836	0.0147659	0
SPTBN1	2	54583453	54998583	1380	-1.5335	0.93743		1560	4.4085	5.2048e-06	0.000578406	0
SQRDL	15	45823345	46083492	781	0.65072	0.25761		844	3.5748	0.00017526	0.00451315	0
SREBF1	17	17614662	17840325	332	4.6938	1.3409e-06		376	2.7502	0.0029781	0.0232664	0
SS18L1	20	60618821	60857566	790	-0.49618	0.69012		892	2.9543	0.0015668	0.0336596	0
SSSCA1	11	65237942	65439239	321	3.4042	0.00033183		388	6.2483	2.0754e-10	8.54687e-09	0
STAC2	17	37266788	37482040	535	1.1204	0.13127		591	2.8317	0.002315	0.0310523	0
STAMBP	2	73956042	74194295	527	0.21828	0.4136		550	3.6941	0.00011033	0.00363806	0
STAT2	12	56635381	56854037	299	4.2844	9.1625e-06		363	2.6901	0.0035719	0.0277179	0
STBD1	4	77127178	77332283	618	-0.71271	0.76199		707	8.4141	1.9799e-17	3.2953e-14	0
STC1	8	23599433	23812320	753	1.3286	0.091987		834	6.1406	4.1116e-10	8.08341e-08	0
STK35	20	1982527	2229198	916	1.9054	0.028367		982	2.6039	0.0046085	0.0408826	0
SUPT3H	6	44694466	45445788	2366	-0.67823	0.75119		2558	3.2629	0.00055135	0.0166663	0
SUPT7L	2	27773675	27986707	360	-0.14029	0.55578		400	3.2874	0.0005056	0.0135073	0
SYPL2	1	109909099	110124764	396	2.4915	0.0063609		476	2.8531	0.002165	0.0249697	0
SYT1	12	79157772	79945788	1717	1.6708	0.047379		1797	2.7578	0.0029095	0.0336	0
TACC2	10	123648688	124114060	1873	1.6586	0.048596		2005	2.7905	0.002631	0.0312845	0
TAF1D	11	93369095	93574703	515	1.0921	0.13739		578	2.6638	0.0038637	0.0422026	0
TAF4	20	60449853	60740866	913	-0.80892	0.79072		990	3.448	0.00028242	0.0102004	0
TBPL1	6	134173307	134408638	536	5.3846	3.6303e-08		613	2.4815	0.006542	0.039252	0
TCEA3	1	23607554	23851261	508	0.76155	0.22316		582	4.7979	8.0171e-07	8.71947e-05	0
TCF21	6	134110258	134316675	497	5.557	1.3725e-08		589	3.3349	0.00042667	0.00396194	0
TCF7L1	2	85260582	85637511	1298	-0.61659	0.73125		1403	2.8521	0.0021719	0.0430529	0
TCHHL1	1	151956619	152161540	267	0.59471	0.27602		297	2.9724	0.0014775	0.025074	0
TDRD12	19	33110678	33381714	1002	1.5993	0.054877		1125	4.3533	6.7058e-06	0.000444499	0
TFCP2L1	2	121874163	122142778	821	-0.030777	0.51228		906	5.2213	8.8858e-08	1.74502e-05	0
TFDP2	3	141563269	141968386	1346	2.4755	0.0066533		1457	2.7059	0.003406	0.0320529	0
THEM4	1	151743342	151982361	641	2.4342	0.0074621		685	3.1011	0.00096405	0.013472	0
THEM5	1	151719576	151926173	529	2.2668	0.011702		579	2.999	0.0013544	0.0173308	0
TIMELESS	12	56710156	56943200	392	4.0881	2.1746e-05		445	2.7684	0.0028168	0.024144	0
TMEM14E	3	151957486	152158779	336	-0.042433	0.51692		388	3.5767	0.00017399	0.00572323	0
TMEM229B	14	67836982	68082021	845	-0.30338	0.6192		918	2.8996	0.0018683	0.0367308	0
TMEM239	20	2696975	2897804	565	-0.245	0.59677		678	3.8268	6.4921e-05	0.00293796	0
TMEM69	1	46053846	46260108	437	0.379	0.35234		602	3.0828	0.0010255	0.0202035	0
TNP1	2	217624181	217824782	661	0.91911	0.17902		723	3.3743	0.00036999	0.00806877	0
TOM1L2	17	17646821	17975784	500	4.4489	4.3159e-06		573	2.3772	0.0087218	0.044453	0
TP53INP2	20	33192147	33401237	309	1.9598	0.025007		355	3.2968	0.00048892	0.00869016	0
TPRKB	2	73856956	74064517	383	1.6764	0.046828		390	4.0117	3.0136e-05	0.00119093	0
TRIB1	8	126342562	126550647	628	4.1105	1.9742e-05		670	2.6516	0.0040059	0.0279235	0
TRIM64C	11	48975265	49180664	712	2.9757	0.0014616		720	2.7833	0.0026901	0.0277569	0
TSPAN14	10	82114037	82382391	1017	3.9981	3.1925e-05		1102	3.1877	0.00071693	0.0066316	0
TSPYL6	2	54380314	54583409	631	-0.62582	0.73428		691	3.2302	0.00061848	0.0178328	0
TUBG1	17	40661357	40867256	345	3.7716	8.1098e-05		398	2.4801	0.0065679	0.0366896	0
TUBG2	17	40711265	40919024	306	3.633	0.00014007		358	2.4234	0.007687	0.0415098	0
UBAP2	9	33821690	34148947	953	0.3782	0.35264		1076	2.9722	0.0014784	0.0265493	0
UBE2Q2	15	76035626	76293388	580	0.29837	0.38271		627	3.9003	4.8045e-05	0.0019807	0
UBE2R2	9	33717181	34020401	826	0.22111	0.4125		966	3.3013	0.0004812	0.0116885	0
UMOD	16	20244372	20464200	798	-0.11938	0.54751		787	15.365	1.4138e-53	1.37676e-49	0
UNCX	7	1172653	1376613	811	-0.71995	0.76422		831	3.6436	0.0001344	0.00571799	0
VEGFA	6	43637945	43854223	616	1.1867	0.11767		694	4.9563	3.5927e-07	3.66782e-05	0
VPS16	20	2721342	2947378	572	-0.49596	0.69004		696	3.6399	0.00013636	0.00560757	0
WDR37	10	1002775	1278237	974	1.7819	0.03738		1145	5.6567	7.7145e-09	1.06515e-06	0
WDR72	15	53705937	54155075	1858	-1.0859	0.86125		2119	8.607	3.7487e-18	8.0024e-15	0
XRCC6BP1	12	58235444	58451052	566	0.7936	0.21371		648	5.1124	1.5901e-07	2.08991e-05	0
ZBTB16	11	113830430	114221397	1180	-0.43877	0.66959		1285	2.7942	0.0026014	0.0470104	0
ZBTB38	3	140943054	141268632	758	0.086065	0.46571		830	4.3812	5.9015e-06	0.000496953	0
ZHX3	20	39707088	40028739	640	3.5951	0.0001621		720	2.6858	0.0036179	0.0291647	0
ZNF318	6	43203807	43437181	529	0.90871	0.18175		597	2.6715	0.003776	0.0439526	0
ZNF436	1	23585940	23796357	388	1.1591	0.1232		454	4.8933	4.9571e-07	4.76019e-05	0
ZNF512	2	27705835	27946082	433	0.1591	0.43679		508	4.2185	1.2296e-05	0.000805838	0
ZNF513	2	27500097	27703611	277	0.77861	0.21811		358	3.1015	0.00096266	0.0173033	0
ZNF572	8	125885538	126091630	750	-0.27657	0.60895		815	3.0825	0.0010265	0.0242689	0
ZNF648	1	181923704	182130847	605	-0.17216	0.56834		660	2.7965	0.0025833	0.0444107	0
NOTE: novel: 1, not nearby (within 1Mb upstream and downstream) any previous GWAS index SNPs or associated genes; 0, nearby (within 1Mb upstream and downstream) any previous GWAS index SNPs or associated genes

## Sheet: Table S7
Table S7 Associated Genes with CAD using GPA
GENE	CHR	START	STOP	CAD				CKD			GPA	novel
				NSNPS	Z	P		NSNPS	Z	P
ACVR2A	2	148502085	148788396	559	3.8825	5.1692e-05		754	0.95443	0.16993	0.00993863	1
AP3M1	10	75780014	76010826	441	3.3039	0.00047682		447	1.9423	0.026051	0.0352076	1
ARHGEF19	1	16424598	16639104	555	3.6689	0.00012182		612	2.4254	0.0076468	0.0105608	1
ATP6V0A1	17	40510861	40774597	540	4.8777	5.3664e-07		597	1.7985	0.036049	0.000179888	1
BACH1	21	30571219	30834217	368	3.33	0.00043425		417	1.9136	0.027838	0.033132	1
BCAS3	17	58655171	59570199	1226	4.9538	3.6382e-07		1267	5.2223	8.8348e-08	9.28809e-05	1
CAB39L	13	49782785	50118262	907	3.8201	6.6708e-05		1052	0.29853	0.38265	0.0164661	1
CAMK2G	10	75472258	75734349	430	3.3686	0.00037771		476	3.5483	0.00019385	0.0223935	1
CCR10	17	40731419	40933845	274	3.6233	0.00014542		322	2.5198	0.0058719	0.0118758	1
CH25H	10	90865693	91067071	663	4.684	1.4068e-06		755	0.43119	0.33317	0.000746554	1
CNTNAP1	17	40734631	40952011	277	3.4807	0.00025009		334	2.4618	0.0069113	0.0183488	1
COASY	17	40614091	40818299	348	3.9418	4.0435e-05		401	2.4225	0.0077073	0.00444487	1
CTAGE1	18	19893563	20097878	513	4.1592	1.5967e-05		577	-1.5847	0.94348	0.00811211	1
DYDC1	10	81995860	82216514	853	3.6003	0.00015892		887	2.4186	0.0077899	0.0130208	1
DYDC2	10	82004500	82227829	876	3.6309	0.00014119		922	2.3469	0.0094653	0.0120855	1
EIF2B3	1	45216193	45552394	788	3.4226	0.00031009		940	0.63714	0.26202	0.0462142	1
EPHA2	1	16350831	16582582	852	3.2153	0.0006516		842	1.6924	0.045288	0.0492489	1
EXOC6B	2	72306443	73153177	1283	3.3533	0.00039931		1423	1.6863	0.045867	0.0340599	1
EZH1	17	40752292	40997071	266	3.5506	0.0001922		326	2.3112	0.01041	0.0155181	1
FAM134C	17	40631525	40861445	380	3.8583	5.709e-05		442	2.5126	0.0059923	0.00571308	1
FAM213A	10	82067584	82292753	741	4.2669	9.9082e-06		793	2.3782	0.0086994	0.001482	1
FBXO42	1	16476558	16778948	729	3.2799	0.00051923		822	2.0869	0.01845	0.0357301	1
FTO	16	53637874	54248379	1885	3.0959	0.00098124		2147	3.4054	0.00033037	0.0467401	1
GATAD1	7	91976761	92189381	365	3.4407	0.00029015		408	0.86759	0.19281	0.0394286	1
GOSR2	17	44900485	45118733	637	3.9968	3.2101e-05		676	2.5231	0.0058165	0.00362285	1
HSD17B1	17	40603983	40807232	356	3.9889	3.3192e-05		407	2.3863	0.0085099	0.00383874	1
IFIT2	10	90961705	91169033	696	4.4764	3.7956e-06		818	0.36721	0.35673	0.00168177	1
IFIT3	10	90987575	91200725	722	4.0483	2.5795e-05		840	0.21291	0.4157	0.0081129	1
IFT20	17	26555350	26762515	333	3.4094	0.00032549		378	1.4853	0.068729	0.0318806	1
KCNE2	21	35636322	35843440	633	5.2894	6.1351e-08		679	-1.5233	0.93616	0.000100141	1
LIPA	10	90873325	91111796	840	4.5834	2.2877e-06		951	-0.18121	0.5719	0.00138435	1
LRP10	14	23240959	23447291	609	3.2847	0.00051047		659	2.8452	0.0022191	0.0297684	1
MAT1A	10	81931575	82149434	793	3.5306	0.00020732		810	2.1243	0.016821	0.0173953	1
MLX	17	40619077	40825221	352	3.9847	3.3778e-05		407	2.4259	0.0076342	0.0038545	1
MRPS6	21	35345822	35615334	758	4.9297	4.1184e-07		851	1.7892	0.03679	0.000146484	1
NAGLU	17	40587950	40796466	371	4.404	5.3142e-06		421	2.1949	0.014085	0.000953687	1
NDST2	10	75461668	75671589	317	3.1371	0.00085312		334	3.4989	0.00023356	0.0418841	1
NEK8	17	26955831	27169784	277	3.4693	0.00026089		329	0.78171	0.21719	0.0378976	1
OBP2B	9	135980665	136184637	981	3.3775	0.0003657		1029	1.4176	0.078161	0.0359755	1
OR10H1	19	15817816	16018936	959	3.842	6.1012e-05		1020	-0.10852	0.54321	0.0178533	1
OR10H5	19	15804858	16005806	979	3.5598	0.00018555		1043	0.12453	0.45045	0.0387566	1
OR2L8	1	248012159	248213098	800	3.3619	0.00038711		772	2.0732	0.019076	0.0286662	1
OR2W3	1	247958888	248159833	997	3.3413	0.00041695		956	2.2211	0.013171	0.028978	1
ORC4	2	148587965	148879173	519	3.6557	0.00012825		729	0.86889	0.19245	0.0210537	1
PEX1	7	92016336	92257845	458	3.4334	0.00029804		505	0.54639	0.2924	0.0467209	1
PHF11	13	49969800	50203117	954	3.8468	5.9835e-05		1027	0.21049	0.41664	0.0156777	1
PLCG1	20	39666160	39904357	395	4.1943	1.3686e-05		469	2.6906	0.0035663	0.00179136	1
PLEKHA1	10	124034093	124291871	899	3.1968	0.00069472		1027	1.9026	0.028547	0.0475324	1
PLEKHH3	17	40719931	40929048	298	3.5848	0.00016864		349	2.5063	0.0061002	0.0133704	1
PPIH	1	43024047	43242429	555	3.7723	8.0886e-05		605	-0.39486	0.65353	0.0241358	1
PPM1D	17	58577543	58843640	189	3.6378	0.00013751		143	1.4664	0.071275	0.0165339	1
PREX1	20	47140792	47544420	1385	3.5598	0.00018554		1438	1.4177	0.078142	0.0213525	1
PROCA1	17	26930533	27138872	242	3.4182	0.00031513		306	0.85444	0.19643	0.0422447	1
PRTG	15	55803738	56135177	1340	3.774	8.0338e-05		1453	-0.40388	0.65685	0.024065	1
PSMC3IP	17	40624327	40829849	348	3.8879	5.0549e-05		404	2.5284	0.005729	0.00517423	1
PSTPIP1	15	77187464	77429671	434	3.5828	0.00016995		578	0.54303	0.29355	0.0305184	1
PTRF	17	40454466	40675338	446	4.1386	1.7474e-05		492	0.72978	0.23276	0.00474098	1
RAB34	17	26941298	27145286	247	3.3919	0.00034708		309	0.92797	0.17671	0.0438629	1
RAMP2	17	40813211	41015060	153	3.629	0.00014224		207	1.9561	0.025225	0.0137538	1
RAPH1	2	204198404	204500058	562	4.1266	1.8411e-05		674	0.92107	0.17851	0.00449228	1
RBM23	14	23269853	23488396	537	3.3153	0.00045764		597	2.7313	0.0031546	0.0278189	1
RPL13	16	89527064	89733237	670	3.7299	9.579e-05		754	-0.32018	0.62559	0.0269568	1
RPRML	17	44955521	45156614	598	3.7615	8.4457e-05		638	2.8126	0.0024574	0.00737316	1
RRP1B	21	44979431	45215960	632	3.5966	0.00016118		676	2.3846	0.0085493	0.0132745	1
RSG1	1	16458181	16663659	478	3.6339	0.00013958		537	2.5851	0.0048672	0.0113503	1
SEC61A1	3	127671211	127890526	538	3.7041	0.00010609		592	0.033143	0.48678	0.0261086	1
SETDB2	13	49918428	50169139	925	3.9282	4.2786e-05		1021	0.23283	0.40794	0.011962	1
SH2D4B	10	82197657	82506316	1086	3.1062	0.00094764		1166	2.8295	0.0023313	0.0477581	1
SLK	10	105627469	105887342	649	3.1216	0.00089947		734	3.6993	0.0001081	0.0433261	1
STAT3	17	40365342	40640513	526	3.9762	3.5012e-05		580	0.72953	0.23284	0.00818712	1
TBC1D12	10	96062185	96396089	711	3.5699	0.00017858		890	0.72515	0.23418	0.0291369	1
TIMP3	22	33096801	33359028	923	3.6182	0.00014833		1040	0.13471	0.44642	0.0325494	1
TLCD1	17	26951365	27153949	262	3.4522	0.00027806		318	0.86489	0.19355	0.0382232	1
TOP1	20	39557461	39853126	577	3.5377	0.00020183		672	2.0919	0.018225	0.0172184	1
TRAF4	17	26971022	27177976	274	3.454	0.0002762		326	0.65249	0.25704	0.0420453	1
TSEN15	1	183920810	184143344	544	3.3055	0.00047406		610	1.5452	0.061152	0.0413081	1
TSPAN14	10	82114037	82382391	1017	3.9981	3.1925e-05		1102	3.1877	0.00071693	0.00329749	1
TUBG1	17	40661357	40867256	345	3.7716	8.1098e-05		398	2.4801	0.0065679	0.00758108	1
TUBG2	17	40711265	40919024	306	3.633	0.00014007		358	2.4234	0.007687	0.0117844	1
USP10	16	84633554	84913527	1282	3.1847	0.00072456		1356	4.2769	9.475e-06	0.03648	1
VCL	10	75657871	75979914	632	3.3514	0.00040204		683	2.9675	0.001501	0.0244163	1
VPS25	17	40825453	41031618	153	3.3649	0.00038283		209	1.6994	0.044617	0.032795	1
WNK4	17	40832648	41049084	161	3.3393	0.00041997		222	1.7338	0.041481	0.0346925	1
WNT3	17	44739871	44996126	422	3.7264	9.7125e-05		472	1.2018	0.11473	0.0143619	1
WNT9B	17	44828967	45054437	537	4.2275	1.1814e-05		591	2.5547	0.0053135	0.00163572	1
YBX1	1	43048065	43268020	512	3.7536	8.7172e-05		571	-0.22768	0.59005	0.024418	1
ZHX3	20	39707088	40028739	640	3.5951	0.0001621		720	2.6858	0.0036179	0.0125279	1
ABCG8	2	43966102	44205605	943	3.6512	0.0001305		1070	1.2131	0.11254	0.0179706	0
ABI2	2	204092961	204396896	502	4.6727	1.4866e-06		599	0.5815	0.28045	0.000727997	0
ACAD10	12	112023856	112294911	308	4.401	5.3877e-06		376	2.1133	0.017289	0.000989566	0
ACYP1	14	75419927	75630736	393	4.6957	1.3285e-06		435	0.26893	0.39399	0.000764972	0
ADAM15	1	154923747	155135252	355	3.8669	5.5119e-05		423	3.5162	0.00021893	0.00497999	0
ADAMTS7	15	78951544	79203773	903	8.3762	2.7327e-17		875	3.3969	0.00034075	9.3292e-13	0
AIDA	1	222741354	222985864	529	7.6441	1.0522e-14		579	-0.24671	0.59743	3.60204e-10	0
ALDH2	12	112104690	112347789	320	4.3476	6.883e-06		395	2.0703	0.019213	0.0012184	0
AMIGO3	3	49654266	49857238	287	3.699	0.0001082		335	1.3072	0.095572	0.014823	0
AMT	3	49354210	49560111	341	3.8515	5.8695e-05		369	1.5423	0.061502	0.00820052	0
ANAPC13	3	134096545	134304865	481	3.2471	0.00058289		532	1.6551	0.048951	0.0460082	0
ANKRD50	4	125485203	125733887	816	3.6398	0.00013641		891	1.048	0.14733	0.0202024	0
ANKRD52	12	56531590	56752143	257	4.391	5.641e-06		294	0.35128	0.36269	0.00231511	0
AP1M2	19	10583346	10797991	641	4.5352	2.8773e-06		695	-0.015985	0.50638	0.00157074	0
AP3D1	19	2000986	2251556	750	3.5067	0.00022687		801	3.3494	0.00040496	0.0152075	0
AP5B1	11	65441368	65648062	507	3.5984	0.00016009		561	6.5753	2.427e-11	0.0113163	0
APEH	3	49611434	49820934	306	3.7816	7.7908e-05		348	1.3393	0.090241	0.0112901	0
APOB	2	21124300	21366945	527	4.7975	8.0313e-07		664	2.0859	0.018492	0.000221815	0
APOC1	19	45317920	45522606	665	5.5348	1.5578e-08		722	-0.087734	0.53496	2.59957e-05	0
APOC2	19	45349238	45552822	599	4.4431	4.4338e-06		636	-0.22244	0.58801	0.00236385	0
APOC4	19	45345494	45548753	607	4.5926	2.1885e-06		644	-0.22899	0.59056	0.00135646	0
APOE	19	45309038	45512650	670	5.4781	2.1497e-08		721	-0.095717	0.53813	3.3626e-05	0
APOF	12	56654354	56856583	280	4.2612	1.0167e-05		341	2.6833	0.0036445	0.00141836	0
ARHGEF26	3	153738791	154075616	956	4.6262	1.8625e-06		1040	4.6246	1.8764e-06	0.000338082	0
ARL15	5	53080613	53706403	2224	3.3482	0.00040665		2454	1.7402	0.04091	0.0337574	0
ARMC8	3	137806089	138117228	500	4.7838	8.6023e-07		574	-0.27333	0.6077	0.000657184	0
ARNTL	11	13199324	13508812	959	5.2039	9.758e-08		1099	0.1643	0.43475	0.000101237	0
AS3MT	10	104529209	104761655	633	5.0417	2.3076e-07		698	0.42508	0.33539	0.000179296	0
ATAD2B	2	23871533	24249936	1267	3.5656	0.00018154		1359	0.98104	0.16329	0.0260497	0
ATG4D	19	10554569	10764099	637	3.9629	3.7018e-05		685	0.17741	0.42959	0.0109183	0
ATP2B1	12	89881825	90149844	545	5.6793	6.7623e-09		586	0.68376	0.24706	9.74704e-06	0
ATP5G1	17	46870147	47073232	582	4.7821	8.675e-07		615	2.1278	0.016676	0.000232487	0
ATP5SL	19	41837222	42045843	485	4.4734	3.85e-06		541	1.3518	0.088214	0.0010506	0
ATP8B2	1	154198035	154423780	595	4.337	7.2231e-06		658	0.52216	0.30078	0.00260786	0
ATPAF2	17	17821333	18042480	393	4.6805	1.431e-06		451	2.3395	0.0096549	0.000324388	0
ATXN2	12	111790017	112137480	355	5.2774	6.5509e-08		446	2.9198	0.0017515	2.54017e-05	0
AXL	19	41625103	41867672	649	5.1259	1.4802e-07		672	0.17316	0.43126	0.00014026	0
AZGP1	7	99464349	99673735	453	4.2013	1.3268e-05		475	0.14064	0.44408	0.00494958	0
B3GNT3	19	17805918	18024385	765	4.4022	5.3575e-06		760	1.2105	0.11304	0.00146446	0
B3GNT8	19	41831263	42034635	469	4.6687	1.5153e-06		518	1.3552	0.087681	0.000501961	0
B4GALT5	20	48149482	48430421	788	3.5863	0.00016767		880	0.19408	0.42306	0.034952	0
B9D2	19	41760321	41970078	417	6.0667	6.5272e-10		458	1.2236	0.11054	1.16853e-06	0
BACE1	11	117056401	117286972	619	3.2575	0.00056195		698	2.1414	0.016119	0.0372932	0
BCAM	19	45212315	45424678	750	5.2471	7.725e-08		778	0.066461	0.47351	8.73518e-05	0
BCAP29	7	107120421	107363762	470	4.2764	9.4951e-06		543	-0.66313	0.74638	0.00481482	0
BCAR1	16	75162927	75401951	1100	6.0231	8.558e-10		1157	-1.1472	0.87435	3.3006e-06	0
BCKDHA	19	41803693	42030910	508	5.9759	1.1443e-09		550	0.91986	0.17882	2.1268e-06	0
BLM	15	91160557	91458692	848	4.1742	1.4952e-05		858	-0.61604	0.73107	0.00681371	0
BRAP	12	111979949	112223790	225	4.9066	4.633e-07		280	2.3905	0.0084131	0.000131247	0
BROX	1	222785894	223008538	509	7.1193	5.4224e-13		557	-0.36842	0.64372	8.42631e-09	0
BSN	3	49491921	49808982	463	4.2503	1.0673e-05		510	1.4328	0.075963	0.00225837	0
BSND	1	55364616	55574465	807	3.37	0.00037583		889	1.2354	0.10834	0.0400941	0
BTBD10	11	13309555	13584838	754	4.1528	1.6422e-05		896	0.12186	0.4515	0.00589574	0
C10orf32	10	104513966	104724718	594	5.1668	1.1904e-07		656	0.42707	0.33466	0.000106135	0
C12orf43	12	121340224	121554305	835	3.8239	6.567e-05		892	1.2835	0.099652	0.0101542	0
C19orf38	19	10859105	11080360	478	6.494	4.1785e-11		516	-0.17433	0.5692	2.47355e-07	0
C19orf52	19	10939423	11140916	453	6.3557	1.0372e-10		494	-0.29252	0.61505	5.26061e-07	0
C1orf86	1	2015898	2244159	592	3.2521	0.00057273		596	1.6729	0.047169	0.0450556	0
C2orf44	2	24152205	24370296	717	3.6809	0.00011618		783	0.47945	0.31581	0.0234288	0
C2orf68	2	85732375	85939179	563	5.9861	1.0746e-09		634	1.7384	0.041068	1.35517e-06	0
C3orf20	3	14616605	14914543	1022	4.1633	1.5686e-05		1156	0.17391	0.43097	0.005574	0
C6orf15	6	30978999	31180332	2458	4.043	2.638e-05		2571	2.1603	0.015376	0.0034149	0
C9orf53	9	21867137	22067753	407	10.979	2.3989e-28		469	0.87157	0.19172	0	0
CABIN1	22	24307764	24674596	693	3.5243	0.00021233		624	-0.14649	0.55823	0.0470256	0
CALCOCO2	17	46808349	47042607	682	5.0133	2.6755e-07		725	1.5841	0.056587	0.000114079	0
CAMKV	3	49795421	50007369	313	3.5043	0.00022891		372	0.89254	0.18605	0.0325115	0
CAMP	3	48164836	48366981	335	3.1614	0.00078497		386	2.483	0.0065148	0.0439481	0
CARM1	19	10882252	11133448	565	6.6906	1.1112e-11		614	-0.0045616	0.50182	8.19858e-08	0
CARS2	13	111193756	111458480	954	3.8072	7.0285e-05		1020	0.23182	0.40834	0.0176189	0
CBLC	19	45181125	45403903	802	4.4521	4.2507e-06		844	-0.24775	0.59784	0.0023039	0
CCDC157	22	30652626	30872818	639	3.5645	0.00018231		731	1.509	0.065649	0.0201709	0
CCDC167	6	37350696	37567700	698	3.6078	0.00015443		777	0.26727	0.39463	0.0318935	0
CCDC85C	14	99877602	100170727	780	3.9657	3.6591e-05		803	-0.76048	0.77652	0.0141285	0
CCDC97	19	41716093	41930788	452	6.3508	1.0707e-10		497	0.82282	0.2053	3.42918e-07	0
CCHCR1	6	31010215	31226015	2777	3.7056	0.00010543		2832	2.1961	0.014043	0.0100346	0
CDC25A	3	48098667	48329801	320	3.3741	0.00037033		372	2.8362	0.0022827	0.0232778	0
CDHR4	3	49728166	49937254	304	3.427	0.00030513		352	0.98494	0.16233	0.0386923	0
CDKN2A	9	21867750	22094490	473	12.319	3.5567e-35		542	0.91189	0.18091	0	0
CDKN2B	9	21902901	22109312	440	13.619	1.5333e-42		501	0.88251	0.18875	0	0
CDKN2D	19	10577137	10779655	628	4.4376	4.5487e-06		680	0.010857	0.49567	0.00223357	0
CDSN	6	30982864	31188252	2498	3.9422	4.0361e-05		2609	2.341	0.0096168	0.00453028	0
CELSR2	1	109692640	109918378	542	6.8917	2.7567e-12		619	3.1489	0.00081936	8.59394e-09	0
CENPA	2	26908881	27117455	475	3.404	0.00033204		540	0.90253	0.18339	0.0429431	0
CENPW	6	126560934	126904466	410	3.6607	0.00012578		494	1.3446	0.089371	0.0163618	0
CEP120	5	122580578	122859286	809	4.2146	1.251e-05		916	1.0516	0.1465	0.00310089	0
CEP70	3	138113180	138413225	515	4.016	2.9591e-05		608	0.15373	0.43891	0.00924692	0
CFDP1	16	75227607	75567387	1513	6.1931	2.9495e-10		1586	-0.6185	0.73188	1.30446e-06	0
CHST5	16	75462427	75669068	731	3.6085	0.00015401		768	0.082897	0.46697	0.0341404	0
CHST6	16	75407021	75628926	839	5.1467	1.3254e-07		877	-0.15084	0.55995	0.000144286	0
CKS1B	1	154847117	155051725	311	4.7314	1.1151e-06		371	2.6529	0.0039896	0.00024856	0
CLPTM1	19	45357841	45596604	693	4.4157	5.0333e-06		730	-0.45457	0.67529	0.00278534	0
CNNM2	10	104578074	104938344	931	4.4942	3.4908e-06		1026	-0.018551	0.5074	0.00183134	0
CNPY2	12	56604212	56810128	238	4.3606	6.4856e-06		289	-0.28731	0.61306	0.00325239	0
COG5	7	106742188	107304959	1153	4.3931	5.5875e-06		1317	-1.035	0.84966	0.00337458	0
COL4A1	13	110701309	111059496	1546	7.3091	1.3449e-13		1566	0.23879	0.40563	2.27643e-09	0
COL4A2	13	110859630	111265373	1978	5.7788	3.762e-09		2072	0.95673	0.16935	5.35062e-06	0
COQ10A	12	56560641	56764750	233	4.2969	8.6612e-06		267	-0.079254	0.53158	0.00382898	0
CS	12	56565482	56794175	247	4.3749	6.0754e-06		298	-0.19832	0.5786	0.00300834	0
CSNK1G3	5	122747792	123052738	701	3.8502	5.9013e-05		815	0.8948	0.18545	0.0113585	0
CTRB1	16	75152883	75358822	982	5.4498	2.5219e-08		1031	-1.3755	0.91551	4.90336e-05	0
CTRB2	16	75137993	75341072	945	5.1063	1.6429e-07		997	-1.2487	0.89412	0.000213342	0
CTSH	15	79114091	79337420	797	6.5576	2.7344e-11		835	2.2529	0.012134	6.15967e-08	0
CUX2	12	111371827	111888358	667	3.8458	6.0076e-05		811	4.0945	2.1156e-05	0.00526351	0
CXCL12	10	44765600	44980545	867	5.0509	2.1989e-07		968	2.6021	0.0046323	6.94887e-05	0
CYP17A1	10	104490287	104697290	591	5.1106	1.6054e-07		657	0.25808	0.39817	0.000144539	0
CYP20A1	2	204003163	204270563	455	4.8266	6.9429e-07		546	0.42971	0.3337	0.000427483	0
CYP26C1	10	94721020	94928454	587	3.2579	0.00056122		663	3.437	0.00029407	0.030512	0
CYP2S1	19	41599114	41813444	657	4.011	3.0237e-05		673	0.24662	0.4026	0.00906565	0
CYP46A1	14	100050754	100293638	758	4.1201	1.8931e-05		796	0.16021	0.43636	0.00649654	0
CYP4F11	19	15923179	16145676	1235	4.5364	2.8616e-06		1274	0.32414	0.37292	0.00137058	0
CYP4F2	19	15888833	16108930	1153	4.7961	8.0889e-07		1194	0.47503	0.31738	0.000472654	0
DAG1	3	49406135	49673051	411	4.1354	1.7721e-05		444	1.3757	0.084465	0.00346448	0
DCST1	1	154906281	155123406	362	4.3922	5.6101e-06		434	3.9194	4.4383e-05	0.000812367	0
DCST2	1	154891002	155106257	359	4.3331	7.3497e-06		434	3.8997	4.8162e-05	0.00100595	0
DENND5A	11	9060374	9386873	909	3.9752	3.5166e-05		1011	1.9398	0.026201	0.00462504	0
DHX36	3	153893456	154142286	573	4.4341	4.6218e-06		638	5.024	2.5302e-07	0.000693117	0
DHX58	17	40153421	40364751	349	4.2965	8.6761e-06		400	-0.11612	0.54622	0.00388125	0
DHX8	17	41461333	41701680	512	3.8671	5.5063e-05		556	-0.18508	0.57342	0.0168878	0
DISP1	1	222888430	223279337	1085	5.2182	9.0328e-08		1111	-0.1471	0.55847	0.000106418	0
DMPK	19	46172966	46385815	522	3.5811	0.00017105		597	2.0371	0.020818	0.0154232	0
DNM2	19	10728728	11042586	699	6.1302	4.3895e-10		764	-0.54783	0.70809	1.75867e-06	0
DOCK6	19	11209968	11473168	871	4.1551	1.6255e-05		946	0.32519	0.37252	0.00539008	0
DPH1	17	1833430	2046725	691	4.7264	1.1426e-06		730	1.0414	0.14885	0.000470822	0
DRG2	17	17891180	18111299	428	4.366	6.3271e-06		504	2.2283	0.012929	0.00108363	0
DUS4L	7	107104401	107318968	423	4.3314	7.4093e-06		494	-0.50374	0.69278	0.0038235	0
EDNRA	4	148302068	148566106	698	4.3616	6.4548e-06		761	1.8565	0.031691	0.0012546	0
EFNA3	1	154951347	155160014	373	3.9102	4.6117e-05		438	3.8317	6.362e-05	0.00429021	0
EFNA4	1	154936212	155142029	356	3.9852	3.3717e-05		421	3.627	0.00014335	0.00336871	0
EHBP1	2	62800985	63373621	945	3.5936	0.00016305		1113	5.2075	9.5711e-08	0.0114809	0
EHBP1L1	11	65243508	65460116	354	3.7928	7.4481e-05		419	6.6494	1.471e-11	0.00621029	0
EIF2B2	14	75369611	75576294	418	4.3072	8.2653e-06		476	0.12185	0.45151	0.00343396	0
ELFN1	7	1648797	1887590	897	3.7947	7.391e-05		988	1.6041	0.054351	0.00954764	0
EML2	19	46012657	46248775	669	3.097	0.00097734		713	2.7493	0.0029861	0.0494272	0
ENSA	1	150494598	150702098	514	3.3673	0.00037951		537	0.92122	0.17847	0.0470766	0
ERP29	12	112351151	112561024	294	4.1186	1.9062e-05		371	1.8062	0.035447	0.00301067	0
ESYT3	3	138053414	138297256	496	5.2805	6.441e-08		578	0.30009	0.38205	6.8983e-05	0
ETV4	17	41505210	41723800	479	3.7351	9.3828e-05		517	-0.15714	0.56243	0.0252981	0
EXOSC5	19	41792275	42003256	447	5.5881	1.1477e-08		474	1.3882	0.082543	1.03881e-05	0
FAM109A	12	111698454	111906925	331	4.0253	2.8451e-05		395	3.4278	0.00030422	0.00296876	0
FAM117B	2	203399900	203734480	549	6.7625	6.7801e-12		648	0.43459	0.33193	4.65059e-08	0
FAM177B	1	222810557	223024002	491	6.4471	5.7012e-11		537	-0.39811	0.65473	3.37361e-07	0
FAM212A	3	49740686	49942463	292	3.423	0.00030971		340	0.90273	0.18333	0.0407317	0
FAM46A	6	82355446	82562428	559	4.1143	1.942e-05		629	0.33974	0.36703	0.00616131	0
FAM89B	11	65239819	65441669	320	3.5683	0.00017963		388	6.2719	1.7833e-10	0.0123821	0
FBF1	17	73806617	74037119	605	3.6416	0.00013549		668	1.056	0.14548	0.0200157	0
FBXO46	19	46113886	46334151	585	3.9476	3.9473e-05		645	2.422	0.0077173	0.00436188	0
FCHO1	19	17758526	17999377	935	4.2103	1.2753e-05		917	1.7451	0.040488	0.00225005	0
FES	15	91327664	91539006	783	3.8831	5.1577e-05		795	1.8516	0.032043	0.00647056	0
FGD5	3	14760468	15076072	1050	5.85	2.4582e-09		1178	0.24989	0.40134	5.3217e-06	0
FHL3	1	38362441	38571187	493	3.7558	8.639e-05		560	0.92568	0.17731	0.0150598	0
FHL5	6	96910423	97164512	755	3.8248	6.5439e-05		925	2.2205	0.013193	0.00685264	0
FKBP1B	2	24172583	24386550	699	3.6058	0.0001556		762	0.5588	0.28815	0.028318	0
FLAD1	1	154855769	155065587	322	5.0345	2.396e-07		385	3.2554	0.00056609	6.87324e-05	0
FLT1	13	28774482	29169265	1025	3.4821	0.00024878		1088	1.5261	0.063492	0.0254459	0
FNDC3B	3	171657417	172218492	1596	3.143	0.00083621		1761	3.1206	0.00090257	0.0421558	0
FURIN	15	91311821	91526688	789	4.076	2.2911e-05		803	1.8851	0.02971	0.00337087	0
GALK1	17	73654017	73861280	432	3.6029	0.00015733		511	0.13651	0.44571	0.0340261	0
GALNT4	12	89813189	90018583	480	4.6904	1.3636e-06		510	0.15388	0.43885	0.000817774	0
GATSL3	22	30581106	30785616	525	4.4132	5.0917e-06		615	1.7125	0.043404	0.00110529	0
GGCX	2	85671977	85888657	608	6.3795	8.8829e-11		673	1.5969	0.05514	2.0102e-07	0
GGT5	22	24515621	24741110	522	4.0766	2.285e-05		520	-0.67953	0.7516	0.00962851	0
GHDC	17	40241104	40446550	291	3.6663	0.00012302		346	0.894	0.18566	0.0201345	0
GHSR	3	172061080	172266246	775	3.2729	0.00053229		864	2.8429	0.0022351	0.0307487	0
GIGYF2	2	233462014	233825289	1054	3.4547	0.00027549		1093	2.2865	0.011112	0.0206629	0
GIP	17	46935917	47145955	540	5.6254	9.2524e-09		577	2.3283	0.0099468	6.03816e-06	0
GIPR	19	46071501	46285717	550	3.7014	0.00010721		606	3.28	0.00051909	0.00849742	0
GJC3	7	99420891	99627243	483	3.8887	5.0393e-05		496	-0.11108	0.54422	0.0153987	0
GLP1R	6	38916556	39155520	891	3.6231	0.00014552		979	0.61521	0.26921	0.0262099	0
GMPPB	3	49658908	49861407	288	3.7032	0.00010645		338	1.2865	0.09913	0.0147866	0
GPR149	3	153955460	154247504	710	3.6333	0.00013993		789	3.9623	3.7111e-05	0.0102378	0
GPR22	7	107010501	107216125	422	4.3587	6.5431e-06		493	-0.59979	0.72568	0.00354337	0
GPX1	3	49294608	49495791	290	3.2542	0.00056865		328	1.8582	0.031568	0.0415517	0
GUCY1A3	4	156487861	156758214	911	5.5341	1.5641e-08		1005	2.0405	0.020652	1.00017e-05	0
GUCY1B3	4	156580124	156828794	879	4.7314	1.1151e-06		991	1.9298	0.026818	0.00030427	0
H2AFV	7	44766487	44987725	536	3.3003	0.00048293		583	1.8345	0.033287	0.0370414	0
H3F3B	17	73672514	73875860	448	3.7252	9.7592e-05		519	0.38766	0.34913	0.0213086	0
HCRT	17	40236077	40437470	296	3.7506	8.8213e-05		351	0.90194	0.18354	0.0154886	0
HDDC3	15	91374147	91575799	634	4.3594	6.5203e-06		655	2.1923	0.014179	0.00112186	0
HHIPL1	14	100011479	100243011	818	4.1774	1.4746e-05		847	-0.1237	0.54922	0.00590673	0
HHIPL2	1	222595601	222821444	549	5.6353	8.7387e-09		568	0.44416	0.32846	1.3351e-05	0
HIC1	17	1858392	2062981	637	4.9378	3.9506e-07		682	1.1359	0.12799	0.000193732	0
HNF1A	12	121316548	121540314	842	3.8398	6.157e-05		901	1.3096	0.095174	0.00952998	0
HNRNPUL1	19	41668390	41913811	543	6.5957	2.1163e-11		599	0.49859	0.30903	1.11158e-07	0
HSPB9	17	40174755	40375371	331	4.6558	1.6133e-06		380	0.02558	0.4898	0.000979964	0
ICA1L	2	203537872	203836708	577	8.416	1.9482e-17		682	-0.55246	0.70968	2.69362e-12	0
IGF2BP1	17	46974773	47233507	710	5.3494	4.4129e-08		746	2.1919	0.014192	2.16058e-05	0
IGF2R	6	160290130	160627583	930	4.1773	1.4752e-05		1033	2.7162	0.0033019	0.0018926	0
IL23A	12	56632662	56834194	273	4.5914	2.2017e-06		331	2.5468	0.0054365	0.000434379	0
IL6R	1	154277668	154541926	751	4.8593	5.8894e-07		807	-1.0071	0.84307	0.000568811	0
ILF3	19	10664936	10903095	682	4.5405	2.8065e-06		740	-0.62543	0.73416	0.00182732	0
ING1	13	111264969	111473421	742	3.9828	3.4061e-05		796	-0.24457	0.5966	0.0118223	0
INPP5B	1	38226368	38512729	638	3.5098	0.00022426		735	0.96544	0.16716	0.0308799	0
INSL3	19	17827321	18032383	694	3.5981	0.0001603		697	1.1951	0.11602	0.0212679	0
IP6K1	3	49661727	49923973	371	3.734	9.4242e-05		436	1.2408	0.10733	0.0137564	0
IPO9	1	201698287	201953422	585	3.7112	0.00010313		672	-0.88373	0.81158	0.0321544	0
ITGB4	17	73617515	73853899	466	3.6616	0.00012532		556	0.046842	0.48132	0.0295331	0
ITGB8	7	20270724	20555382	1163	3.4157	0.00031813		1206	1.3643	0.086243	0.0331764	0
IZUMO4	19	1996867	2199583	628	3.2042	0.00067707		677	2.7995	0.0025591	0.0371704	0
JAK3	19	17835592	18058841	729	3.4281	0.00030387		731	1.6133	0.053339	0.0285262	0
KALRN	3	123713557	124540036	2724	3.5129	0.00022159		3039	1.8793	0.030101	0.0199926	0
KANK2	19	11174942	11408243	830	7.24	2.2438e-13		883	0.778	0.21828	2.66867e-09	0
KAT2A	17	40165128	40373382	340	4.4564	4.1683e-06		390	-0.0084743	0.50338	0.00209913	0
KAT5	11	65379472	65587077	476	4.1574	1.6092e-05		534	7.0701	7.7428e-13	0.00185659	0
KCNH4	17	40208909	40433296	355	4.2696	9.79e-06		413	0.85105	0.19737	0.00282865	0
KCNJ13	2	233530511	233741275	565	3.6994	0.00010807		582	2.7137	0.0033271	0.00908054	0
KCNK5	6	39056746	39297251	1079	4.6611	1.5728e-06		1188	0.73083	0.23244	0.000708503	0
KCNK7	11	65260325	65463467	323	4.0939	2.1206e-05		386	6.8632	3.3667e-12	0.00230839	0
KCNN3	1	154569941	154942754	909	3.7042	0.00010605		1000	0.90253	0.18339	0.0178686	0
KIAA1324	1	109556584	109849403	901	5.9946	1.0197e-09		1009	1.5504	0.060525	1.41569e-06	0
KIAA1462	10	30201728	30448488	839	5.1259	1.4808e-07		963	1.6794	0.046538	6.8418e-05	0
KRI1	19	10563760	10776702	646	4.3797	5.9428e-06		698	0.057043	0.47726	0.00271238	0
LDLR	19	11100037	11344505	821	8.9116	2.5149e-19		903	0.67269	0.25057	5.52891e-14	0
LENEP	1	154866061	155066791	312	5.0848	1.8401e-07		373	3.3275	0.00043822	5.55383e-05	0
LIF	22	30536435	30742840	465	4.2413	1.1112e-05		551	1.827	0.03385	0.00194988	0
LPA	6	160852514	161187407	778	8.5015	9.3554e-18		980	2.3813	0.0086257	4.57745e-13	0
LPL	8	19696581	19924770	959	5.8955	1.8677e-09		1034	-0.20879	0.58269	5.04866e-06	0
LRRC48	17	17776126	18020189	412	4.3863	5.7656e-06		468	2.3316	0.0098606	0.00097802	0
MACC1	7	20074278	20357013	1068	4.1276	1.8328e-05		1114	1.9746	0.02416	0.00273166	0
MAD2L1	4	120880578	121088013	544	3.8693	5.4572e-05		632	1.6507	0.049401	0.00736905	0
MAFK	7	1470367	1682679	671	3.5868	0.00016741		701	0.9913	0.16077	0.0243476	0
MAN2A2	15	91347419	91565815	741	3.6679	0.00012229		761	2.0045	0.022508	0.0120089	0
MAP1S	19	17730302	17945324	860	4.1705	1.5194e-05		830	0.88295	0.18863	0.00393644	0
MAP3K11	11	65265225	65481720	373	4.1181	1.9103e-05		441	7.1225	5.2999e-13	0.00212576	0
MAPKAPK5	12	112180031	112431228	376	3.908	4.6529e-05		457	1.9032	0.028505	0.00584653	0
MAT2A	2	85666100	85872403	611	6.3464	1.1017e-10		667	1.5175	0.064566	2.47396e-07	0
MFSD2B	2	24132952	24347145	699	3.621	0.00014675		769	0.52052	0.30135	0.0275422	0
MIA3	1	222691443	222941351	562	7.3276	1.1714e-13		621	0.16219	0.43558	2.10422e-09	0
MIP	12	56743285	56948435	363	3.3831	0.0003584		406	3.0324	0.0012133	0.0221963	0
MLH3	14	75380466	75618235	466	4.6895	1.3695e-06		522	0.10893	0.45663	0.00083485	0
MMP13	11	102713720	102926463	590	3.6885	0.00011281		664	1.7249	0.042273	0.0125961	0
MMP3	11	102606527	102814342	690	3.5173	0.000218		769	1.24	0.10748	0.0263723	0
MNT	17	2187353	2404258	597	3.4718	0.00025848		619	2.2876	0.011079	0.0196611	0
MORF4L1	15	79065122	79290081	822	8.6025	3.9012e-18		850	2.5022	0.0061718	2.22822e-13	0
MORN1	1	2152695	2422993	896	3.4566	0.00027351		1010	1.8304	0.033592	0.0239874	0
MRAS	3	137966489	138224377	421	5.7898	3.5238e-09		510	0.41176	0.34026	6.60408e-06	0
MRPL38	17	73794723	74001181	549	3.8482	5.9487e-05		612	0.92982	0.17623	0.0112313	0
MRPL9	1	151632122	151836040	438	3.4708	0.00025945		501	1.2826	0.099809	0.0295242	0
MSL2	3	135767759	136014688	380	5.0007	2.8561e-07		455	0.39186	0.34758	0.000215358	0
MST1	3	49621379	49826196	305	3.7454	9.0059e-05		343	1.388	0.082573	0.0123455	0
MTAP	9	21702634	21965969	802	3.9827	3.4062e-05		892	1.7596	0.039237	0.0048505	0
MUC21	6	30851484	31057675	1466	4.1917	1.3842e-05		1679	2.7389	0.0030826	0.00179331	0
MUC22	6	30873728	31103179	2004	3.8836	5.1457e-05		2207	2.4159	0.007848	0.00538192	0
MYBPHL	1	109734986	109949663	448	6.866	3.3017e-12		528	3.3967	0.000341	9.75728e-09	0
MYH11	16	15696991	16050887	1176	3.8541	5.8071e-05		1217	0.1284	0.44892	0.0158102	0
MYO15A	17	17912019	18183116	551	3.6407	0.00013594		683	2.0498	0.020193	0.0128371	0
MYOZ2	4	119956938	120208944	889	4.0605	2.4484e-05		979	0.70486	0.24045	0.00625682	0
N4BP2L2	13	32906624	33213022	566	4.1933	1.3749e-05		681	-1.2372	0.892	0.00701838	0
NAA25	12	112364492	112646635	355	4.0102	3.0328e-05		466	1.7274	0.042044	0.00448842	0
NBEAL1	2	203779601	204182717	687	7.0593	8.3661e-13		828	-0.1047	0.54169	1.09704e-08	0
NDE1	16	15637123	15920208	802	3.9909	3.2918e-05		894	0.71108	0.23852	0.00787052	0
NEK9	14	75448817	75693778	474	4.6029	2.083e-06		516	-0.15333	0.56093	0.00127429	0
NICN1	3	49359765	49566757	338	3.9777	3.4794e-05		367	1.5109	0.065409	0.00551925	0
NKIRAS2	17	40069593	40277656	379	3.876	5.3084e-05		408	-0.29799	0.61714	0.0169675	0
NME9	3	137880278	138148728	374	5.3611	4.1349e-08		443	0.18378	0.42709	5.09458e-05	0
NOA1	4	57729515	57943826	922	3.5698	0.00017862		1065	1.6863	0.045867	0.0183205	0
NR2C2	3	14889090	15190786	957	4.4402	4.4929e-06		1046	0.36273	0.3584	0.001925	0
NT5C2	10	104747773	105053063	788	4.1386	1.747e-05		872	-0.027665	0.51104	0.00653482	0
OASL	12	121358094	121577045	875	3.6986	0.0001084		937	1.1829	0.11842	0.0157931	0
OAZ3	1	151635444	151843806	446	3.5363	0.00020286		509	1.8263	0.033903	0.0190663	0
OR10H4	19	15959817	16160768	1106	4.183	1.4387e-05		1142	0.54058	0.2944	0.00445101	0
OSM	22	30558818	30762829	492	4.2271	1.1835e-05		578	1.872	0.030601	0.00201232	0
OVCA2	17	1845276	2046725	635	4.8892	5.0632e-07		677	1.0724	0.14178	0.000243513	0
OVOL1	11	65454504	65664690	516	3.3713	0.00037412		576	6.3716	9.3527e-11	0.0219075	0
PAN2	12	56610006	56827837	272	4.4738	3.842e-06		330	1.5576	0.059669	0.000949334	0
PBXIP1	1	154816558	155028567	358	4.5259	3.0071e-06		421	2.3192	0.010192	0.000586652	0
PCCB	3	135869166	136149013	431	4.4502	4.29e-06		510	0.078317	0.46879	0.00208098	0
PCNXL3	11	65283782	65504910	426	4.3701	6.2084e-06		494	7.3896	7.362e-14	0.00087499	0
PCSK9	1	55405148	55630526	730	3.8604	5.66e-05		827	1.4715	0.070582	0.00824218	0
PDE8A	15	85423743	85782376	1232	3.681	0.00011615		1323	0.14771	0.44129	0.0268481	0
PDGFD	11	103677913	104135027	1508	3.2619	0.00055338		1661	1.6682	0.047633	0.0439888	0
PDS5B	13	33060563	33452158	760	4.0532	2.5257e-05		912	-0.90116	0.81625	0.010831	0
PFN4	2	24238243	24446151	659	3.4972	0.00023508		725	0.8853	0.188	0.0332974	0
PGF	14	75308532	75522467	466	3.6332	0.00013996		523	0.12122	0.45176	0.0312899	0
PHACTR1	6	12617036	13388075	2185	8.2667	6.8853e-17		2389	1.8221	0.03422	2.67553e-12	0
PHB	17	47381409	47592267	599	3.5657	0.00018145		674	3.4307	0.00030105	0.0127249	0
PLEKHH2	2	43764438	44095126	1384	3.5234	0.00021299		1571	0.71689	0.23672	0.0334792	0
PLG	6	161023224	161275085	837	5.4043	3.2522e-08		968	1.0588	0.14485	2.79691e-05	0
PMVK	1	154797207	155009484	407	4.3552	6.6483e-06		467	1.994	0.023075	0.001218	0
POC1B	12	89713497	90020039	767	4.8321	6.7562e-07		806	0.58828	0.27817	0.000389058	0
POC1B-GALNT4	12	89813189	90020039	484	4.7372	1.0834e-06		515	0.15511	0.43837	0.000681518	0
POLR2B	4	57745108	57997334	1008	3.355	0.00039688		1172	1.4996	0.066861	0.0368494	0
PPAP2B	1	56860418	57145257	1054	5.7963	3.3897e-09		1132	0.67363	0.25027	5.67263e-06	0
PPIA	7	44736240	44942716	495	3.3762	0.00036745		539	1.888	0.029515	0.0294368	0
PPP2R3A	3	135584514	135966752	659	4.651	1.652e-06		799	0.53501	0.29632	0.000808626	0
PRC1	15	91409267	91637881	829	3.2236	0.00063294		859	2.232	0.012809	0.0397376	0
PROCR	20	33659739	33865165	472	3.2606	0.00055587		525	1.9256	0.027075	0.0398124	0
PSMG3	7	1506969	1709668	648	4.0455	2.6105e-05		681	1.0916	0.1375	0.0054231	0
PSORS1C1	6	30982607	31207869	2781	4.0941	2.1189e-05		2904	2.4777	0.0066123	0.00263698	0
PSORS1C2	6	31005310	31207127	2442	3.7893	7.5547e-05		2555	2.2647	0.011765	0.00757259	0
PSRC1	1	109722175	109925790	458	6.4514	5.542e-11		532	3.2748	0.00052867	9.14281e-08	0
PTPN11	12	112756535	113047717	413	3.7064	0.0001051		454	0.77472	0.21925	0.0188938	0
PVRL2	19	45249392	45492485	779	5.9394	1.43e-09		827	-0.2133	0.58446	4.09315e-06	0
PYGO2	1	154829501	155034258	332	4.6378	1.7608e-06		391	2.5076	0.006078	0.00036706	0
QPCTL	19	46095740	46307248	522	3.9487	3.9293e-05		582	2.4322	0.0075032	0.00433566	0
QTRT1	19	10712111	10924043	537	4.7036	1.2783e-06		588	-0.48976	0.68785	0.000952091	0
RAB5C	17	40176993	40407062	360	4.528	2.9773e-06		423	0.35216	0.36236	0.00139735	0
RAI1	17	17484786	17814765	609	4.4538	4.219e-06		678	3.3185	0.00045249	0.000661405	0
RASGRF1	15	79152288	79483215	976	3.2546	0.00056784		1025	2.5094	0.006046	0.0341673	0
RCCD1	15	91398105	91606355	740	3.31	0.00046642		758	2.2463	0.012343	0.0313533	0
RELA	11	65321066	65530443	426	4.2189	1.2275e-05		487	7.1963	3.0935e-13	0.00149924	0
REST	4	57674041	57902010	952	3.3801	0.00036228		1073	1.6285	0.051707	0.0324237	0
RHOA	3	49296578	49549526	383	3.4432	0.00028741		424	1.825	0.033998	0.0249767	0
RNASEH2C	11	65385143	65588409	475	4.0813	2.2395e-05		529	6.8155	4.6971e-12	0.00240992	0
RNF123	3	49626949	49858962	330	3.6352	0.00013889		381	1.2886	0.09877	0.0181673	0
RNF181	2	85722836	85924831	536	6.2316	2.308e-10		602	1.7954	0.036293	3.91844e-07	0
RNF214	11	117003340	117256404	721	3.235	0.00060816		808	1.8533	0.031918	0.0438028	0
RNF215	22	30674802	30883302	639	3.3199	0.00045023		720	1.3586	0.087139	0.0433273	0
RNF41	12	56496287	56715753	258	3.6978	0.00010875		290	1.274	0.10133	0.0151286	0
RORC	1	151678546	151904348	549	3.3244	0.00044303		610	2.1878	0.014342	0.0306596	0
RPL6	12	112742993	112947443	224	3.8292	6.4293e-05		261	0.73566	0.23097	0.0131344	0
RSPH6A	19	46198967	46418605	617	3.3537	0.00039865		682	1.4339	0.075805	0.0381241	0
RTN4RL1	17	1737970	2028178	911	3.9487	3.9283e-05		975	1.2516	0.10536	0.00689573	0
SARS	1	109656514	109880804	634	6.2339	2.2744e-10		713	2.6399	0.0041465	3.00455e-07	0
SAYSD1	6	38971839	39182865	819	4.8944	4.9298e-07		895	-0.17054	0.56771	0.000410225	0
SBF2	11	9700213	10415754	2572	4.0734	2.3165e-05		3052	4.6552	1.6182e-06	0.00247679	0
SCARB1	12	125162173	125448519	1115	5.2918	6.0554e-08		1165	1.2563	0.1045	4.1349e-05	0
SCUBE2	11	8941046	9213150	746	3.2982	0.00048661		839	2.416	0.0078459	0.0309961	0
SF3A1	22	30627976	30852913	593	3.893	4.9514e-05		687	1.8645	0.031127	0.00623395	0
SF3A3	1	38322651	38555761	542	3.9164	4.4934e-05		617	0.98722	0.16177	0.00875947	0
SFTPB	2	85784439	85995864	553	4.2417	1.1091e-05		624	1.2526	0.10518	0.00254608	0
SFXN2	10	104374297	104598946	541	3.7033	0.00010642		599	0.10145	0.4596	0.025535	0
SGSM2	17	2140805	2384348	642	3.9053	4.7055e-05		671	2.0853	0.01852	0.00552008	0
SH2B3	12	111743751	111989427	314	4.7158	1.2041e-06		388	3.3776	0.00036562	0.000244665	0
SH2D6	2	85561917	85764152	690	4.7192	1.1837e-06		729	-0.059908	0.52389	0.000790605	0
SHC1	1	154834773	155046959	331	4.7519	1.0075e-06		392	2.5611	0.0052165	0.000233432	0
SHE	1	154351953	154574526	559	5.1863	1.0726e-07		608	-0.95872	0.83115	0.00014695	0
SHISA4	1	201757796	201961715	512	3.7517	8.7828e-05		580	-1.0588	0.85514	0.0291375	0
SIPA1	11	65305577	65518391	425	4.3961	5.5105e-06		485	6.8056	5.0304e-12	0.000796301	0
SIX5	19	46168042	46372497	503	3.9006	4.7979e-05		572	2.2798	0.011309	0.00527767	0
SKI	1	2060133	2341652	849	3.5358	0.00020327		883	1.7595	0.039247	0.0196288	0
SLC22A1	6	160442862	160679750	648	5.7425	4.6641e-09		741	4.9817	3.1507e-07	2.96174e-06	0
SLC22A2	6	160537793	160779963	1005	5.8823	2.0235e-09		1102	5.4095	3.1597e-08	1.52979e-06	0
SLC22A3	6	160669404	160973611	1003	5.6477	8.129e-09		1190	3.5711	0.00017773	4.65991e-06	0
SLC2A12	6	134208718	134473789	750	3.8228	6.5984e-05		815	1.2443	0.1067	0.0103943	0
SLC39A5	12	56523819	56731629	240	4.4158	5.0317e-06		273	0.73465	0.23128	0.00177218	0
SLC44A2	19	10613120	10855235	734	4.3476	6.8833e-06		800	-0.41575	0.6612	0.00353004	0
SMARCA4	19	10971597	11272958	881	8.9399	1.9475e-19		974	0.36571	0.35729	5.19584e-14	0
SMARCC2	12	56455635	56683351	280	3.7503	8.8294e-05		305	0.46165	0.32216	0.0190936	0
SMCR5	17	17579999	17782843	320	4.5203	3.0872e-06		369	2.8661	0.002078	0.000538165	0
SMG6	17	1863132	2307069	1300	6.2	2.8234e-10		1397	1.673	0.047164	4.84627e-07	0
SNF8	17	46907458	47122154	567	5.3164	5.2909e-08		596	2.3599	0.0091402	2.37805e-05	0
SNRPD2	19	46090711	46295443	507	3.7456	8.9977e-05		567	2.6653	0.0038455	0.00792928	0
SORT1	1	109752187	110040563	550	6.0703	6.3846e-10		644	3.6075	0.00015458	6.22287e-07	0
SPC24	19	11157830	11366484	714	8.0646	3.6742e-16		777	0.58553	0.2791	1.83408e-11	0
SPECC1L	22	24566784	24913708	863	3.5948	0.00016232		902	-1.3829	0.91665	0.048046	0
SREBF1	17	17614662	17840325	332	4.6938	1.3409e-06		376	2.7502	0.0029781	0.000282961	0
SRR	17	2107247	2328553	638	4.8833	5.2168e-07		671	1.6232	0.052272	0.000189973	0
SSSCA1	11	65237942	65439239	321	3.4042	0.00033183		388	6.2483	2.0754e-10	0.0199642	0
ST3GAL4	11	126125539	126384536	820	3.7505	8.8237e-05		908	0.6288	0.26474	0.0176848	0
STAG1	3	135955998	136571245	1087	4.1658	1.5515e-05		1230	0.075184	0.47003	0.00573762	0
STAT2	12	56635381	56854037	299	4.2844	9.1625e-06		363	2.6901	0.0035719	0.001305	0
STAT5B	17	40251194	40528424	441	3.6677	0.00012239		505	0.68793	0.24575	0.0221641	0
SUMO4	6	149621494	149822182	726	3.7966	7.3345e-05		781	0.14563	0.44211	0.0188332	0
SUSD2	22	24477443	24685074	456	4.0827	2.2256e-05		451	-0.38927	0.65146	0.00882145	0
SWAP70	11	9585627	9874507	914	4.7088	1.2462e-06		1036	2.5974	0.0046963	0.000274201	0
TAB2	6	149439758	149832749	1404	3.9111	4.5935e-05		1510	0.92707	0.17695	0.0091862	0
TAF1A	1	222631243	222863275	534	6.8179	4.6187e-12		535	0.40698	0.34201	3.47507e-08	0
TBC1D10A	22	30587978	30822955	610	4.1735	1.4997e-05		710	1.7867	0.036997	0.00251216	0
TBPL1	6	134173307	134408638	536	5.3846	3.6303e-08		613	2.4815	0.006542	1.71439e-05	0
TCF19	6	31026302	31231992	2875	3.244	0.00058931		2812	2.0514	0.020116	0.0398105	0
TCF21	6	134110258	134316675	497	5.557	1.3725e-08		589	3.3349	0.00042667	7.12569e-06	0
TCTA	3	49349638	49553909	329	3.9208	4.4123e-05		356	1.5162	0.064737	0.00663568	0
TDRD10	1	154374694	154620623	561	5.4803	2.1225e-08		610	-0.86034	0.8052	4.0186e-05	0
TDRKH	1	151644040	151863010	485	3.1996	0.00068815		547	1.8709	0.030681	0.0477612	0
TGFB1	19	41736435	41959838	452	6.2023	2.783e-10		488	1.0071	0.15695	6.65028e-07	0
TIMELESS	12	56710156	56943200	392	4.0881	2.1746e-05		445	2.7684	0.0028168	0.00254983	0
TMED1	19	10842742	11046983	451	6.0334	8.025e-10		486	-0.24276	0.5959	2.6151e-06	0
TMED10	14	75498170	75743349	510	4.357	6.5933e-06		553	-0.55067	0.70907	0.00352599	0
TMEM116	12	112269086	112551023	443	4.1479	1.6778e-05		554	1.9886	0.023373	0.00253457	0
TMEM150A	2	85725669	85929822	560	6.1043	5.1627e-10		626	1.7594	0.039252	7.52087e-07	0
TMEM170A	16	75380922	75598584	872	5.2932	6.0087e-08		905	-0.25964	0.60243	7.98077e-05	0
TMEM184A	7	1481870	1696066	647	3.7763	7.9595e-05		682	1.142	0.12674	0.0126715	0
TMEM41B	11	9202200	9436315	665	3.6563	0.00012793		732	1.2721	0.10167	0.0171832	0
TMEM91	19	41769870	41989987	460	5.816	3.0144e-09		501	1.3417	0.089854	3.69279e-06	0
TNS1	2	218564511	218908796	1019	4.451	4.2742e-06		1088	0.73416	0.23143	0.00155834	0
TOM1L2	17	17646821	17975784	500	4.4489	4.3159e-06		573	2.3772	0.0087218	0.000768793	0
TOMM40	19	45294476	45506946	702	5.1491	1.3084e-07		751	-0.097571	0.53886	0.000140361	0
TP53I3	2	24200302	24408085	647	3.6893	0.00011245		707	0.60784	0.27165	0.0215529	0
TRAFD1	12	112463348	112691408	236	3.9889	3.3191e-05		329	1.4808	0.069324	0.00539503	0
TRAIP	3	49766027	49993992	320	3.4316	0.00030001		376	0.91692	0.17959	0.0394867	0
TRIB1	8	126342562	126550647	628	4.1105	1.9742e-05		670	2.6516	0.0040059	0.00240826	0
TRIM4	7	99388029	99617223	485	3.6056	0.0001557		500	-0.21869	0.58655	0.0379909	0
TRIM47	17	73770244	73974656	524	4.0657	2.3948e-05		598	0.73619	0.23081	0.00605604	0
TRIM65	17	73785040	73993084	553	3.9668	3.6418e-05		621	0.85933	0.19508	0.00792113	0
TSR1	17	2125981	2340678	615	4.6046	2.066e-06		640	1.8097	0.035171	0.000519823	0
TTLL6	17	46739592	46994469	695	4.2704	9.7568e-06		756	0.95921	0.16873	0.00267146	0
UBA7	3	49742637	49951391	300	3.5182	0.00021724		349	0.90942	0.18156	0.0309775	0
UBC	12	125296190	125499587	868	3.5328	0.00020559		885	1.4012	0.080572	0.0232992	0
UBE2Q1	1	154421050	154631120	466	3.8816	5.1887e-05		497	-0.63338	0.73676	0.0180883	0
UBE2Z	17	46885730	47106422	591	4.9707	3.3348e-07		624	2.1537	0.015633	0.000108252	0
UBXN2A	2	24063375	24323693	837	3.6372	0.00013784		911	0.73276	0.23185	0.0237831	0
UFL1	6	96869701	97103151	685	4.3988	5.4426e-06		884	2.0211	0.021636	0.00102976	0
UNC13A	19	17612136	17899008	1077	4.071	2.3403e-05		1035	0.68856	0.24555	0.00608634	0
UNC13D	17	73723307	73940798	503	4.1533	1.6386e-05		575	0.59035	0.27748	0.00481816	0
UNC45A	15	91373409	91597323	775	4.1152	1.9343e-05		787	1.9955	0.022993	0.00282838	0
UNK	17	73680919	73921886	528	4.0359	2.7193e-05		613	0.52387	0.30018	0.00739938	0
USP39	2	85729964	85976407	688	5.9883	1.0599e-09		767	1.5693	0.058286	1.44673e-06	0
USP53	4	120033781	120316673	1207	3.6907	0.0001118		1158	0.17561	0.4303	0.0257951	0
UTP11L	1	38378383	38590497	475	3.7186	0.00010018		541	0.86766	0.19279	0.017393	0
VAMP5	2	85711530	85920511	555	5.8422	2.5762e-09		617	1.7597	0.039231	2.68134e-06	0
VAMP8	2	85704613	85909156	532	5.7189	5.3592e-09		594	1.7629	0.038955	4.7791e-06	0
WBP2	17	73741779	73951501	473	4.1714	1.5134e-05		547	0.67213	0.25075	0.00435344	0
WDR12	2	203645322	203876949	483	7.806	2.9521e-15		561	-0.60017	0.7258	1.4438e-10	0
YIPF2	19	10933443	11139357	461	6.5657	2.5903e-11		501	-0.25475	0.60054	1.73672e-07	0
ZBTB7B	1	154875105	155091001	359	4.6968	1.3211e-06		427	3.7636	8.3732e-05	0.000259741	0
ZC2HC1C	14	75436279	75646690	388	4.6687	1.5156e-06		430	0.067973	0.4729	0.000918441	0
ZC3HC1	7	129558125	129791291	756	3.4164	0.00031724		843	1.2581	0.10418	0.0348532	0
ZEB2	2	145041941	145377958	470	3.7485	8.8961e-05		532	1.1607	0.12289	0.0136912	0
ZFP1	16	75082420	75306132	898	3.9269	4.3023e-05		964	-1.3067	0.90434	0.0172389	0
ZKSCAN1	7	99513194	99739312	453	3.9481	3.9382e-05		476	0.34835	0.36379	0.0106889	0
ZMIZ2	7	44688529	44909479	521	3.2961	0.0004901		577	1.8182	0.034519	0.0377031	0
ZNF3	7	99561469	99780171	378	3.6239	0.00014507		407	0.41512	0.33903	0.0285916	0
ZNF385C	17	40077593	40290044	388	4.392	5.6164e-06		418	-0.38943	0.65152	0.00298647	0
ZNF589	3	48182595	48412479	430	3.1778	0.00074205		488	2.156	0.015542	0.0458371	0
ZNF652	17	47266567	47539835	741	3.6461	0.00013314		824	3.7984	7.2823e-05	0.00987395	0
ZNF827	4	146581887	146959607	1062	4.0307	2.7807e-05		1087	-0.75939	0.77619	0.0114003	0
ZSCAN21	7	99547416	99762663	393	3.6834	0.00011508		418	0.39891	0.34498	0.0240879	0
NOTE: novel: 1, not nearby (within 1Mb upstream and downstream) any previous GWAS index SNPs or associated genes; 0, nearby (within 1Mb upstream and downstream) any previous GWAS index SNPs or associated genes

## Sheet: Table S8
Table S8 Associated Genes with CKD using GPA
GENE	CHR	START	STOP	CAD				CKD			GPA	novel
				NSNPS	Z	P		NSNPS	Z	P
ABCA4	1	94358393	94686705	1047	-0.31061	0.62195		746	3.951	3.8919e-05	0.00488518	1
ABCC2	10	101442354	101711949	681	-1.3054	0.90412		534	3.0533	0.0011315	0.0358162	1
ABCF3	3	183803862	184011795	498	0.62846	0.26485		445	4.4323	4.6611e-06	0.000872925	1
ABCG4	11	118919749	119133374	397	1.3381	0.090435		1070	1.2131	0.11254	0.00866445	1
ABCG8	2	43966102	44205605	943	3.6512	0.0001305		760	4.5256	3.0116e-06	0.000709302	1
ABHD16A	6	31554725	31771137	631	1.1865	0.11771		599	0.5815	0.28045	0.000909074	1
ABI2	2	204092961	204396896	502	4.6727	1.4866e-06		699	3.0579	0.0011146	0.0137819	1
ABI3	17	47187588	47400587	655	2.1444	0.016		644	0.89625	0.18506	0.0443678	1
ACAD10	12	112023856	112294911	308	4.401	5.3877e-06		754	0.95443	0.16993	0.00563879	1
ACOX1	17	73837588	74075515	578	3.1672	0.00076945		435	0.26893	0.39399	0.00108263	1
ACP2	11	47160852	47370457	430	-1.0013	0.84166		423	3.5162	0.00021893	8.42215e-05	1
ACSM2A	16	20362858	20598991	728	-0.46091	0.67757		875	3.3969	0.00034075	6.33021e-06	1
ACSM5	16	20320855	20552281	729	-0.31394	0.62322		1470	3.1186	0.00090851	0.014469	1
ACSS2	20	33362765	33615769	487	3.0069	0.0013196		1453	1.1984	0.11537	0.0452642	1
ACTN1	14	69240839	69546083	1076	2.9192	0.0017549		896	3.8244	6.5549e-05	0.00190686	1
ACVR2A	2	148502085	148788396	559	3.8825	5.1692e-05		217	4.1527	1.6432e-05	0.0027494	1
ACYP1	14	75419927	75630736	393	4.6957	1.3285e-06		810	5.4822	2.0999e-08	3.96065e-05	1
ACYP2	2	54242409	54632435	1218	-0.81186	0.79156		642	3.0068	0.00132	0.0411963	1
ADAM15	1	154923747	155135252	355	3.8669	5.5119e-05		661	3.1322	0.00086742	0.0322246	1
ADAMTS7	15	78951544	79203773	903	8.3762	2.7327e-17		332	3.6724	0.00012015	0.00533163	1
ADARB1	21	46394492	46746478	1284	2.0042	0.022526		1091	4.2502	1.0679e-05	0.00154471	1
ADK	10	75810942	76569061	1273	3.0398	0.0011838		1087	4.3949	5.5413e-06	0.000971175	1
ADM	11	10226641	10428923	730	2.2661	0.011724		586	4.2927	8.8251e-06	0.00176857	1
ADRA2B	2	96678622	96881984	183	-0.38521	0.64996		579	-0.24671	0.59743	0.000752221	1
AFF4	5	132111070	132399354	634	-0.96048	0.83159		960	4.2888	8.9801e-06	0.00087236	1
AFM	4	74247461	74469718	602	0.33496	0.36883		722	3.1208	0.00090169	0.033204	1
AFP	4	74201935	74421502	627	0.22131	0.41242		506	2.9877	0.0014055	0.0441058	1
AGAP5	10	75334032	75557554	309	1.7249	0.042273		644	2.0304	0.021157	0.0198933	1
AGBL2	11	47581142	47836928	380	0.094519	0.46235		684	2.9791	0.0014455	0.00954929	1
AGER	6	32048744	32252099	952	1.2552	0.1047		335	1.3072	0.095572	0.00678263	1
AGPAT1	6	32035982	32245888	946	1.3455	0.089232		369	1.5423	0.061502	0.00324208	1
AHCY	20	32768070	32999608	319	1.7601	0.039194		532	1.6551	0.048951	0.0158143	1
AHCYL1	1	110427386	110666364	511	2.4852	0.0064732		891	1.048	0.14733	0.0106254	1
AHR	7	17238275	17485775	495	0.20704	0.41799		743	3.2454	0.0005864	0.0252277	1
AIDA	1	222741354	222985864	529	7.6441	1.0522e-14		695	-0.015985	0.50638	0.00177083	1
AIF1	6	31482993	31684798	836	1.8871	0.029572		557	3.0951	0.0009838	0.033342	1
AKR1A1	1	45916454	46135723	457	0.052107	0.47922		801	3.3494	0.00040496	0.000363919	1
AKT2	19	40636223	40891302	659	0.16372	0.43497		447	1.9423	0.026051	0.00912857	1
ALDH2	12	112104690	112347789	320	4.3476	6.883e-06		1123	3.5263	0.00021069	0.013964	1
ALG3	3	183860116	184067313	472	0.044973	0.48206		348	1.3393	0.090241	0.00511128	1
ALKBH5	17	17986866	18213267	496	2.9421	0.0016301		722	-0.087734	0.53496	0.000719238	1
ALMS1	2	73512885	73937046	934	1.9457	0.025848		636	-0.22244	0.58801	0.00243775	1
AMH	19	2149112	2352072	676	2.4805	0.0065598		644	-0.22899	0.59056	0.00171901	1
AMIGO1	1	109949445	110152336	379	2.4304	0.0075413		721	-0.095717	0.53813	0.000727288	1
AMIGO3	3	49654266	49857238	287	3.699	0.0001082		797	4.5294	2.9581e-06	0.000677168	1
AMT	3	49354210	49560111	341	3.8515	5.8695e-05		556	2.9351	0.001667	0.0498945	1
ANAPC13	3	134096545	134304865	481	3.2471	0.00058289		879	3.0869	0.0010114	0.0310968	1
ANKRD50	4	125485203	125733887	816	3.6398	0.00013641		979	4.3683	6.2618e-06	0.00107269	1
ANKRD52	12	56531590	56752143	257	4.391	5.641e-06		1040	4.6246	1.8764e-06	4.87805e-07	1
AP1G1	16	71662904	71942976	625	0.23483	0.40717		932	3.8602	5.6648e-05	0.00605801	1
AP1M2	19	10583346	10797991	641	4.5352	2.8773e-06		2454	1.7402	0.04091	0.0107741	1
AP2M1	3	183792633	184001879	521	0.54502	0.29287		574	-0.27333	0.6077	0.00123396	1
AP3D1	19	2000986	2251556	750	3.5067	0.00022687		1119	3.4342	0.0002971	0.0177833	1
AP3M1	10	75780014	76010826	441	3.3039	0.00047682		1099	0.1643	0.43475	0.000682285	1
AP3S1	5	115077618	115349778	912	-0.47871	0.68393		481	3.5313	0.00020679	0.00344443	1
AP5B1	11	65441368	65648062	507	3.5984	0.00016009		222	4.1817	1.4468e-05	0.00254236	1
APEH	3	49611434	49820934	306	3.7816	7.7908e-05		4200	3.5948	0.00016231	0.0117408	1
APH1B	15	63469748	63701325	602	-1.342	0.9102		692	4.0926	2.1327e-05	0.00173371	1
APOB	2	21124300	21366945	527	4.7975	8.0313e-07		781	3.2522	0.00057258	0.0264425	1
APOC1	19	45317920	45522606	665	5.5348	1.5578e-08		685	0.17741	0.42959	0.00796746	1
APOC2	19	45349238	45552822	599	4.4431	4.4338e-06		890	3.8132	6.8576e-05	0.00573448	1
APOC4	19	45345494	45548753	607	4.5926	2.1885e-06		1468	2.9848	0.0014187	0.0467215	1
APOE	19	45309038	45512650	670	5.4781	2.1497e-08		969	3.4511	0.00027912	0.0148283	1
APOF	12	56654354	56856583	280	4.2612	1.0167e-05		615	2.1278	0.016676	0.000124127	1
APOM	6	31520186	31725987	673	1.2643	0.10306		541	1.3518	0.088214	0.000672352	1
ARCN1	11	118343101	118573747	502	-0.23141	0.5915		962	2.9514	0.0015819	0.0476762	1
ARFGAP2	11	47085848	47298676	394	-0.66399	0.74665		1631	3.8378	6.2081e-05	0.00307069	1
ARHGAP12	10	31994325	32317804	787	0.93462	0.17499		1892	3.7362	9.3429e-05	0.00382353	1
ARHGAP9	12	57766037	57973633	327	0.31778	0.37533		658	0.52216	0.30078	0.00210756	1
ARHGEF10L	1	17766329	18124370	906	1.3041	0.096105		385	3.4943	0.00023768	0.0130989	1
ARHGEF19	1	16424598	16639104	555	3.6689	0.00012182		2450	3.9793	3.4557e-05	0.00445437	1
ARHGEF26	3	153738791	154075616	956	4.6262	1.8625e-06		592	3.0318	0.0012157	0.0368732	1
ARID4B	1	235230209	235591532	847	-0.41753	0.66186		895	4.2428	1.1037e-05	0.00143887	1
ARL15	5	53080613	53706403	2224	3.3482	0.00040665		672	0.17316	0.43126	0.000705336	1
ARL4D	17	41376352	41578504	485	3.4539	0.0002763		907	3.9158	4.5049e-05	0.00506061	1
ARMC8	3	137806089	138117228	500	4.7838	8.6023e-07		760	1.2105	0.11304	0.000945444	1
ARMC9	2	231963259	232340590	1011	-1.9005	0.97132		518	1.3552	0.087681	0.000435505	1
ARMS2	10	124114178	124316868	692	2.8727	0.002035		699	2.6756	0.0037302	0.0234554	1
ARNTL	11	13199324	13508812	959	5.2039	9.758e-08		880	0.19408	0.42306	0.0240836	1
AS3MT	10	104529209	104761655	633	5.0417	2.3076e-07		458	1.2236	0.11054	0.000256268	1
ASAP3	1	23655055	23910750	589	0.53868	0.29505		698	2.1414	0.016119	0.00761997	1
ASH1L	1	155205051	155632324	393	2.3551	0.0092592		417	1.9136	0.027838	0.00887162	1
ASTL	2	96689588	96904175	186	-0.44759	0.67278		870	4.4285	4.7452e-06	0.00086617	1
ASTN2	9	119087503	120277317	3749	-0.29958	0.61775		1116	3.1467	0.00082575	0.0333228	1
ATAD2B	2	23871533	24249936	1267	3.5656	0.00018154		778	0.066461	0.47351	0.000708387	1
ATF6B	6	31983044	32196017	589	1.7488	0.040165		543	-0.66313	0.74638	0.00445933	1
ATG12	5	115063893	115277548	609	-0.81518	0.79251		1157	-1.1472	0.87435	0.000962075	1
ATG4D	19	10554569	10764099	637	3.9629	3.7018e-05		621	2.8882	0.0019372	0.0425257	1
ATG7	3	11214009	11699139	1413	0.52978	0.29813		1267	5.2223	8.8348e-08	4.22937e-08	1
ATOH7	10	69890351	70091870	844	0.91697	0.17958		550	0.91986	0.17882	0.000348988	1
ATP11A	13	113244642	113641482	1361	-1.3377	0.9095		730	-0.15166	0.56027	0.040326	1
ATP12A	13	25154548	25385923	911	0.66825	0.25199		881	3.3674	0.00037946	0.0205044	1
ATP2B1	12	89881825	90149844	545	5.6793	6.7623e-09		858	-0.61604	0.73107	0.00592213	1
ATP5G1	17	46870147	47073232	582	4.7821	8.675e-07		598	3.3792	0.00036352	0.0199075	1
ATP5SL	19	41837222	42045843	485	4.4734	3.85e-06		557	-0.36842	0.64372	0.000788981	1
ATP6V0A1	17	40510861	40774597	540	4.8777	5.3664e-07		510	1.4328	0.075963	0.00111813	1
ATP6V1G1	9	117249993	117461152	910	-0.026127	0.51042		896	0.12186	0.4515	0.00464311	1
ATP6V1G2	6	31412227	31614625	1511	1.8642	0.031145		2570	4.291	8.8932e-06	0.0013651	1
ATP6V1G2-DDX39B	6	31397995	31614625	1756	1.9038	0.028466		474	3.7972	7.3182e-05	0.000586816	1
ATP8B2	1	154198035	154423780	595	4.337	7.2231e-06		516	2.9441	0.0016193	0.0494857	1
ATPAF2	17	17821333	18042480	393	4.6805	1.431e-06		520	2.8556	0.0021479	0.0408311	1
ATRIP	3	48388113	48607054	344	0.77188	0.22009		455	4.4746	3.8279e-06	0.000791296	1
ATXN1	6	16199342	16861721	2187	-0.58643	0.72121		516	-0.17433	0.5692	0.000729476	1
ATXN1L	16	71779893	71991236	507	0.70505	0.24039		555	3.7482	8.9064e-05	0.00817044	1
ATXN2	12	111790017	112137480	355	5.2774	6.5509e-08		494	-0.29252	0.61505	0.000766708	1
ATXN7	3	63750232	64089136	783	1.4297	0.076399		569	3.0264	0.0012376	0.0417346	1
ATXN7L2	1	109926560	110135420	389	2.3988	0.0082234		1298	3.4529	0.00027727	0.0150898	1
AXL	19	41625103	41867672	649	5.1259	1.4802e-07		486	0.78208	0.21708	0.0364139	1
AZGP1	7	99464349	99673735	453	4.2013	1.3268e-05		596	1.6729	0.047169	0.0152475	1
B3GALNT2	1	235510504	235767781	851	0.090852	0.46381		683	3.8532	5.8287e-05	0.00496817	1
B3GNT3	19	17805918	18024385	765	4.4022	5.3575e-06		937	3.4015	0.00033513	0.019186	1
B3GNT8	19	41831263	42034635	469	4.6687	1.5153e-06		494	4.0363	2.7145e-05	0.00345009	1
B4GALNT2	17	47109821	47347351	659	2.3007	0.010705		783	0.47945	0.31581	0.0152475	1
B4GALT5	20	48149482	48430421	788	3.5863	0.00016767		1156	0.17391	0.43097	0.00436951	1
B9D2	19	41760321	41970078	417	6.0667	6.5272e-10		839	2.8495	0.0021892	0.0464887	1
BACE1	11	117056401	117286972	619	3.2575	0.00056195		646	3.1997	0.00068792	0.0298712	1
BACH1	21	30571219	30834217	368	3.33	0.00043425		618	4.0247	2.852e-05	0.00309634	1
BAG6	6	31506804	31720477	741	1.3739	0.084742		555	3.0736	0.0010575	0.0380515	1
BAIAP3	16	1283605	1499442	725	-0.35828	0.63993		475	3.1772	0.00074358	0.0296147	1
BAK1	6	33440322	33648070	1096	-0.98766	0.83834		994	0.93495	0.17491	0.0492886	1
BCAM	19	45212315	45424678	750	5.2471	7.725e-08		694	1.7242	0.042333	0.0195051	1
BCAP29	7	107120421	107363762	470	4.2764	9.4951e-06		3262	4.3152	7.974e-06	0.00117764	1
BCAR1	16	75162927	75401951	1100	6.0231	8.558e-10		2571	2.1603	0.015376	0.000746842	1
BCAS2	1	115010180	115224265	530	1.188	0.11742		636	4.4839	3.6639e-06	0.000927026	1
BCAS3	17	58655171	59570199	1226	4.9538	3.6382e-07		765	4.5951	2.1625e-06	0.000572123	1
BCKDHA	19	41803693	42030910	508	5.9759	1.1443e-09		685	3.966	3.655e-05	0.00423836	1
BCL3	19	45151977	45363301	686	3.4641	0.00026604		469	0.87157	0.19172	0.000363682	1
BHLHE23	20	61537330	61738387	820	-0.92662	0.82294		686	3.1035	0.00095612	0.0351021	1
BLM	15	91160557	91458692	848	4.1742	1.4952e-05		1052	0.29853	0.38265	0.0113927	1
BLVRB	19	40853690	41071725	535	-0.81834	0.79342		725	1.5841	0.056587	0.000207881	1
BRAP	12	111979949	112223790	225	4.9066	4.633e-07		424	3.0981	0.00097399	0.0335801	1
BROX	1	222785894	223008538	509	7.1193	5.4224e-13		476	3.5483	0.00019385	0.000335324	1
BSN	3	49491921	49808982	463	4.2503	1.0673e-05		508	3.1306	0.00087218	0.0330125	1
BSND	1	55364616	55574465	807	3.37	0.00037583		1971	3.6879	0.00011306	0.00943024	1
BTBD10	11	13309555	13584838	754	4.1528	1.6422e-05		372	0.89254	0.18605	0.0181686	1
BTN2A2	6	26283323	26495100	954	-0.47669	0.68321		386	2.483	0.0065148	0.00550941	1
BTN3A1	6	26302464	26515444	927	-0.4968	0.69034		614	-0.0045616	0.50182	0.000672918	1
BTN3A2	6	26265386	26478548	953	-0.23645	0.59346		1060	4.7503	1.0157e-06	0.000454331	1
BTNL2	6	32262512	32474900	2887	1.2694	0.10214		1026	3.6919	0.0001113	0.00767856	1
C10orf32	10	104513966	104724718	594	5.1668	1.1904e-07		537	4.0972	2.0909e-05	0.00200413	1
C10orf55	10	75569726	75782535	420	2.9071	0.0018241		844	-0.24775	0.59784	0.00240767	1
C11orf49	11	46858239	47285931	678	-0.76141	0.77679		361	4.3501	6.8032e-06	0.00109845	1
C12orf43	12	121340224	121554305	835	3.8239	6.567e-05		777	0.26727	0.39463	0.0216886	1
C14orf119	14	23464682	23669665	479	-0.41684	0.6616		520	1.7293	0.041875	0.0287177	1
C14orf93	14	23356109	23579410	469	1.4062	0.079829		949	-0.97244	0.83458	0.0418692	1
C15orf27	15	76252298	76597304	840	2.1285	0.016647		386	3.1697	0.00076289	0.0235328	1
C15orf48	15	45622726	45825647	319	0.95763	0.16913		736	3.6456	0.00013337	0.0105281	1
C16orf91	16	1369744	1570801	833	-0.64429	0.74031		699	4.1245	1.8575e-05	0.00253125	1
C17orf82	17	59389111	59590641	421	1.2831	0.09972		803	-0.76048	0.77652	0.0114969	1
C19orf38	19	10859105	11080360	478	6.494	4.1785e-11		497	0.82282	0.2053	0.000380145	1
C19orf40	19	33363147	33567960	869	0.77191	0.22008		2832	2.1961	0.014043	0.00195949	1
C19orf47	19	40726966	40954434	489	-0.72494	0.76576		699	3.15	0.00081624	0.0300262	1
C19orf52	19	10939423	11140916	453	6.3557	1.0372e-10		463	3.5532	0.00019029	0.0130411	1
C1orf105	1	172289827	172537969	642	2.37	0.0088934		779	4.1693	1.5276e-05	0.00249918	1
C1orf145	1	228291206	228501365	483	-0.2902	0.61417		372	2.8362	0.0022827	0.00159785	1
C1orf21	1	184256149	184698155	1140	0.55252	0.2903		467	3.0394	0.0011854	0.0384206	1
C1orf213	1	23595463	23798330	375	1.1614	0.12273		352	0.98494	0.16233	0.020687	1
C1orf50	1	43132915	43341413	430	3.2835	0.00051259		542	0.91189	0.18091	0.000350431	1
C1orf86	1	2015898	2244159	592	3.2521	0.00057273		501	0.88251	0.18875	0.000360068	1
C1QTNF4	11	47511215	47715961	253	0.16894	0.43292		680	0.010857	0.49567	0.00221688	1
C2	6	31765561	32013451	614	1.0431	0.14846		845	3.0411	0.0011787	0.0408891	1
C20orf141	20	2695632	2896476	568	-0.23174	0.59163		189	2.9201	0.0017497	0.0426953	1
C21orf67	21	46253198	46459828	917	-1.9728	0.97574		2609	2.341	0.0096168	0.000752103	1
C2CD2L	11	118878059	119087834	445	0.5566	0.2889		494	1.3446	0.089371	0.00728022	1
C2CD4D	1	151710338	151913033	506	2.5036	0.006146		1028	2.7374	0.0030965	0.0245447	1
C2orf16	2	27699388	27905589	387	0.21044	0.41666		746	1.6847	0.046027	0.0255994	1
C2orf44	2	24152205	24370296	717	3.6809	0.00011618		608	0.15373	0.43891	0.00687722	1
C2orf50	2	11173178	11386916	760	1.4269	0.076801		540	3.9206	4.4165e-05	0.00360554	1
C2orf68	2	85732375	85939179	563	5.9861	1.0746e-09		1586	-0.6185	0.73188	0.000857407	1
C2orf73	2	54458070	54688714	716	-1.5765	0.94255		755	0.43119	0.33317	0.000993669	1
C2orf78	2	73911315	74144274	491	1.0382	0.14959		639	3.0077	0.0013162	0.0434775	1
C3orf20	3	14616605	14914543	1022	4.1633	1.5686e-05		235	3.5312	0.00020681	0.000949168	1
C3orf22	3	126168518	126377758	749	1.1518	0.12469		910	2.9675	0.001501	0.0380351	1
C3orf43	3	196133749	196342237	650	-1.2071	0.88631		768	0.082897	0.46697	0.0240462	1
C3orf49	3	63705040	63934312	554	1.0915	0.13753		877	-0.15084	0.55995	0.000824129	1
C4BPA	1	207177606	207418317	486	-0.37326	0.64552		371	2.6529	0.0039896	5.39277e-05	1
C4BPB	1	207162211	207373337	404	0.11103	0.4558		736	3.9812	3.4284e-05	0.00374194	1
C4orf17	4	100332160	100563460	927	3.1103	0.00093461		731	3.8445	6.0391e-05	0.00531059	1
C4orf51	4	146501355	146753948	666	3.1299	0.00087418		639	3.653	0.00012961	0.00951765	1
C6orf10	6	32160474	32439689	2878	1.4172	0.07821		651	4.1504	1.6594e-05	0.00253708	1
C6orf15	6	30978999	31180332	2458	4.043	2.638e-05		332	3.5176	0.00021772	0.00277931	1
C6orf25	6	31591120	31794485	522	0.7342	0.23141		730	-0.45457	0.67529	0.00285739	1
C6orf47	6	31526074	31728549	641	1.1939	0.11625		1048	2.0663	0.019401	0.0356205	1
C6orf48	6	31702691	31907543	576	0.45797	0.32349		1317	-1.035	0.84966	0.00351129	1
C9	5	39184377	39464655	904	-1.1272	0.87016		974	3.2585	0.00055993	0.0207469	1
C9orf53	9	21867137	22067753	407	10.979	2.3989e-28		338	3.3962	0.0003416	0.0169008	1
C9orf96	9	136143283	136371220	873	3.211	0.00066135		525	3.022	0.0012554	0.0416939	1
CA11	19	49041271	49249451	673	-0.062428	0.52489		864	4.2925	8.8339e-06	0.000683338	1
CAB39L	13	49782785	50118262	907	3.8201	6.6708e-05		529	3.1895	0.00071271	0.0303296	1
CABIN1	22	24307764	24674596	693	3.5243	0.00021233		817	4.0225	2.8798e-05	0.00403711	1
CALCOCO2	17	46808349	47042607	682	5.0133	2.6755e-07		1613	4.2955	8.714e-06	0.0005657	1
CALML6	1	1746265	1948733	427	0.46087	0.32244		755	4.7901	8.333e-07	0.000317287	1
CAMK2G	10	75472258	75734349	430	3.3686	0.00037771		318	4.0631	2.4215e-05	0.00303562	1
CAMK2N2	3	183877002	184079251	468	-0.0022692	0.50091		762	4.3387	7.1673e-06	0.00162725	1
CAMKMT	2	44489042	45099731	1715	-0.50399	0.69287		577	-1.5847	0.94348	0.00727954	1
CAMKV	3	49795421	50007369	313	3.5043	0.00022891		1028	3.6362	0.00013833	0.0107271	1
CAMP	3	48164836	48366981	335	3.1614	0.00078497		980	4.019	2.9226e-05	0.00394161	1
CARM1	19	10882252	11133448	565	6.6906	1.1112e-11		1031	-1.3755	0.91551	0.00102593	1
CARS2	13	111193756	111458480	954	3.8072	7.0285e-05		997	-1.2487	0.89412	0.00113703	1
CASR	3	121802529	122105344	983	-0.037649	0.51502		835	2.2529	0.012134	6.2242e-05	1
CASZ1	1	10596665	10956733	982	0.96963	0.16612		525	3.7133	0.00010231	0.00900368	1
CBL	11	118976985	119278859	470	1.5492	0.060664		968	2.6021	0.0046323	4.07348e-05	1
CBLC	19	45181125	45403903	802	4.4521	4.2507e-06		546	0.42971	0.3337	0.000790929	1
CBLN4	20	54472412	54680528	584	1.3642	0.086257		673	0.24662	0.4026	0.00661117	1
CCDC121	2	27748505	27951898	369	0.00090528	0.49964		796	0.16021	0.43636	0.00500781	1
CCDC153	11	118960962	119166584	320	1.3604	0.086849		444	1.3757	0.084465	0.00167897	1
CCDC154	16	1384388	1594490	841	0.30455	0.38035		701	3.1208	0.00090188	0.030977	1
CCDC157	22	30652626	30872818	639	3.5645	0.00018231		434	3.9194	4.4383e-05	6.4355e-06	1
CCDC158	4	77134191	77428458	902	-0.38361	0.64937		434	3.8997	4.8162e-05	7.96334e-06	1
CCDC167	6	37350696	37567700	698	3.6078	0.00015443		294	3.0481	0.0011513	0.0395267	1
CCDC23	1	43172722	43383059	468	2.9675	0.0015013		631	4.3814	5.8968e-06	0.00129412	1
CCDC30	1	42900559	43220335	878	3.5393	0.00020058		668	3.1106	0.00093342	0.0362024	1
CCDC51	3	48373579	48581529	351	1.2227	0.11071		1874	3.76	8.4951e-05	0.00391375	1
CCDC58	3	121978435	122202074	678	-0.65061	0.74235		619	3.3711	0.00037429	0.0205022	1
CCDC64B	16	2977867	3185542	673	0.86507	0.1935		800	0.68004	0.24824	0.0494088	1
CCDC85C	14	99877602	100170727	780	3.9657	3.6591e-05		773	2.879	0.0019944	0.0456341	1
CCDC92	12	124320954	124557163	606	2.8737	0.0020287		925	1.0837	0.13925	0.0372817	1
CCDC97	19	41716093	41930788	452	6.3508	1.0707e-10		1011	1.9398	0.026201	0.00129092	1
CCHCR1	6	31010215	31226015	2777	3.7056	0.00010543		837	2.4996	0.006217	0.0300406	1
CCND1	11	69355872	69569242	593	0.47687	0.31673		512	4.7129	1.2209e-06	0.000536066	1
CCNI2	5	131983136	132190095	368	-0.38826	0.65109		336	4.2554	1.0434e-05	0.00136958	1
CCR10	17	40731419	40933845	274	3.6233	0.00014542		638	5.024	2.5302e-07	2.11454e-07	1
CCT7	2	73361363	73580150	547	1.8058	0.035476		745	2.0104	0.022196	0.0335614	1
CD86	3	121674208	121939988	704	0.24708	0.40242		1080	3.4349	0.0002964	0.0173748	1
CDC25A	3	48098667	48329801	320	3.3741	0.00037033		1111	-0.1471	0.55847	0.000795989	1
CDH24	14	23416269	23626747	421	0.36393	0.35795		752	3.8806	5.2102e-05	0.00585812	1
CDHR4	3	49728166	49937254	304	3.427	0.00030513		756	2.9677	0.0015	0.0458802	1
CDK12	17	37517763	37790818	518	2.2018	0.013841		636	3.0788	0.001039	0.037466	1
CDK17	12	96572038	96894366	961	0.29027	0.3858		597	2.0371	0.020818	0.00363554	1
CDKN2A	9	21867750	22094490	473	12.319	3.5567e-35		602	1.8687	0.030835	0.0163367	1
CDKN2B	9	21902901	22109312	440	13.619	1.5333e-42		691	3.5877	0.0001668	0.012305	1
CDKN2D	19	10577137	10779655	628	4.4376	4.5487e-06		566	3.2551	0.00056682	0.00663149	1
CDO1	5	115040429	115252405	609	-0.49175	0.68855		764	-0.54783	0.70809	0.000839837	1
CDR2	16	22257256	22485938	187	1.0036	0.1578		1140	4.3592	6.5284e-06	0.00156812	1
CDSN	6	30982864	31188252	2498	3.9422	4.0361e-05		946	0.32519	0.37252	0.00407944	1
CELF1	11	47387488	47674792	450	-0.24515	0.59683		877	3.3681	0.00037838	0.00143278	1
CELSR2	1	109692640	109918378	542	6.8917	2.7567e-12		501	3.9539	3.8446e-05	0.00449085	1
CENPA	2	26908881	27117455	475	3.404	0.00033204		1493	2.1899	0.014264	0.0136426	1
CENPW	6	126560934	126904466	410	3.6607	0.00012578		730	1.0414	0.14885	0.000550571	1
CEP120	5	122580578	122859286	809	4.2146	1.251e-05		418	3.1989	0.00068986	0.00341275	1
CEP164	11	117092493	117383982	927	2.191	0.014225		494	-0.50374	0.69278	0.00364471	1
CEP170	1	243187729	243518708	454	0.46652	0.32042		224	4.1996	1.3367e-05	0.00241362	1
CEP63	3	134104574	134393855	674	3.0408	0.0011799		582	1.4911	0.067967	0.0203536	1
CEP70	3	138113180	138413225	515	4.016	2.9591e-05		604	3.1017	0.00096196	0.0333387	1
CEP89	19	33269903	33562869	1192	1.1532	0.12441		1157	0.6746	0.24996	0.0333563	1
CERS2	1	150837648	151047479	456	3.1379	0.00085083		603	3.0817	0.0010291	0.0371523	1
CFB	6	31813720	32019861	489	1.3707	0.085235		761	1.8565	0.031691	0.000467564	1
CFDP1	16	75227607	75567387	1513	6.1931	2.9495e-10		838	3.4816	0.00024919	0.0156277	1
CFL1	11	65522284	65725804	440	2.2958	0.010843		438	3.2696	0.00053842	0.00164518	1
CH25H	10	90865693	91067071	663	4.684	1.4068e-06		438	3.8317	6.362e-05	3.34817e-05	1
CHAC1	15	41145635	41348717	467	-0.35261	0.63781		421	3.627	0.00014335	4.47843e-05	1
CHCHD1	10	75441807	75643406	229	2.9843	0.0014214		995	4.4716	3.8826e-06	0.000703417	1
CHST13	3	126143130	126362134	807	1.0684	0.14267		1113	5.2075	9.5711e-08	1.35408e-06	1
CHST5	16	75462427	75669068	731	3.6085	0.00015401		692	3.8492	5.9263e-05	0.00535366	1
CHST6	16	75407021	75628926	839	5.1467	1.3254e-07		476	0.12185	0.45151	0.00296699	1
CKS1B	1	154847117	155051725	311	4.7314	1.1151e-06		940	0.63714	0.26202	0.0282304	1
CLCN7	16	1394933	1625085	902	0.78517	0.21618		626	3.2189	0.00064345	0.0263706	1
CLDN6	16	2964712	3168188	713	0.86495	0.19353		736	3.098	0.00097415	0.0370662	1
CLDN9	16	2962456	3164506	708	0.90278	0.18332		846	3.0291	0.0012263	0.0414469	1
CLDND1	3	98134316	98341910	593	0.42835	0.3342		713	2.7493	0.0029861	0.00395055	1
CLIC1	6	31598357	31805095	536	0.51842	0.30208		712	3.0185	0.0012701	0.0355194	1
CLK2	1	155132658	155343281	280	2.4969	0.0062643		529	4.1421	1.7209e-05	0.0025113	1
CLPTM1	19	45357841	45596604	693	4.4157	5.0333e-06		571	1.6125	0.053426	0.0417181	1
CNIH3	1	224704178	225028249	906	2.6456	0.0040774		578	0.30009	0.38205	0.000610551	1
CNNM1	10	100988855	101254087	662	-0.32984	0.62924		1026	3.6945	0.00011018	0.00837882	1
CNNM2	10	104578074	104938344	931	4.4942	3.4908e-06		330	3.0785	0.0010402	0.0377847	1
CNPY2	12	56604212	56810128	238	4.3606	6.4856e-06		325	2.966	0.0015084	0.0472115	1
CNTNAP1	17	40734631	40952011	277	3.4807	0.00025009		783	3.0573	0.0011168	0.0405172	1
COASY	17	40614091	40818299	348	3.9418	4.0435e-05		863	3.6469	0.0001327	0.00543097	1
COG5	7	106742188	107304959	1153	4.3931	5.5875e-06		668	3.2138	0.00065506	0.0270916	1
COL17A1	10	105691045	105945638	602	1.9596	0.025021		474	1.3882	0.082543	0.000216503	1
COL4A1	13	110701309	111059496	1546	7.3091	1.3449e-13		846	2.7267	0.0031983	0.0191974	1
COL4A2	13	110859630	111265373	1978	5.7788	3.762e-09		659	1.0664	0.14313	0.0311963	1
COL6A3	2	238132654	238422850	841	1.0489	0.1471		648	0.43459	0.33193	0.000516633	1
COL7A1	3	48501505	48732593	286	0.65005	0.25783		1228	3.2625	0.00055221	0.0255021	1
COMMD4	15	75528336	75734268	199	0.72537	0.23411		664	5.8008	3.2992e-09	1.21249e-05	1
COPB1	11	14379048	14621441	430	-0.12756	0.55075		1779	4.6677	1.523e-06	0.000581683	1
COQ10A	12	56560641	56764750	233	4.2969	8.6612e-06		704	3.5937	0.000163	0.0119943	1
CORO1C	12	108938884	109225326	783	2.0864	0.01847		537	-0.39811	0.65473	0.000797821	1
COX15	10	101368504	101592423	466	-0.85698	0.80427		358	3.3471	0.00040824	0.00296928	1
CPN1	10	101702064	101941642	761	-1.4024	0.91961		2313	3.0768	0.0010462	0.0149488	1
CPNE7	16	89542175	89763654	761	3.4834	0.00024751		1093	3.1958	0.00069723	0.0299587	1
CPS1	2	211242405	211643831	1200	2.321	0.010144		340	0.90273	0.18333	0.0225738	1
CPXM1	20	2674714	2881292	603	-0.059844	0.52386		629	0.33974	0.36703	0.00456509	1
CRISPLD2	16	84753586	85043116	1515	2.2166	0.013326		668	1.056	0.14548	0.0104873	1
CS	12	56565482	56794175	247	4.3749	6.0754e-06		2265	2.0144	0.021982	0.0288885	1
CSNK1G3	5	122747792	123052738	701	3.8502	5.9013e-05		826	3.1834	0.00072783	0.0310442	1
CSNK2B	6	31533656	31737847	626	1.1451	0.12608		645	2.422	0.0077173	0.000642867	1
CSPG5	3	47503727	47721730	285	0.8171	0.20694		463	2.883	0.0019694	0.0121486	1
CSTA	3	121944010	122160815	711	-0.49927	0.69121		917	1.7451	0.040488	0.000840407	1
CTAGE1	18	19893563	20097878	513	4.1592	1.5967e-05		303	3.6757	0.0001186	0.00276816	1
CTCFL	20	55971020	56200708	946	-0.53113	0.70234		795	1.8516	0.032043	0.00194338	1
CTDSP2	12	58113709	58340747	354	1.102	0.13523		1178	0.24989	0.40134	0.000586828	1
CTDSPL	3	37803668	38125960	829	-0.25517	0.6007		3026	3.0145	0.0012868	0.0440985	1
CTRB1	16	75152883	75358822	982	5.4498	2.5219e-08		619	3.3488	0.00040586	0.0200024	1
CTRB2	16	75137993	75341072	945	5.1063	1.6429e-07		560	0.92568	0.17731	0.0084818	1
CTSH	15	79114091	79337420	797	6.5576	2.7344e-11		762	0.5588	0.28815	0.0179074	1
CTSK	1	150668683	150880917	404	2.8967	0.0018857		789	4.1763	1.4818e-05	0.00228495	1
CTSW	11	65547283	65751212	473	1.914	0.027812		708	4.247	1.0834e-05	0.00125884	1
CUTC	10	101391957	101615894	459	-1.1203	0.8687		385	3.2554	0.00056609	1.0746e-05	1
CUX2	12	111371827	111888358	667	3.8458	6.0076e-05		1088	1.5261	0.063492	0.00981563	1
CXCL12	10	44765600	44980545	867	5.0509	2.1989e-07		1761	3.1206	0.00090257	0.00163804	1
CYB561D1	1	109936657	110143063	385	2.4216	0.0077268		584	3.2404	0.00059681	0.0133382	1
CYP17A1	10	104490287	104697290	591	5.1106	1.6054e-07		2000	3.2412	0.00059518	0.0267976	1
CYP20A1	2	204003163	204270563	455	4.8266	6.9429e-07		826	1.8191	0.034448	0.0207236	1
CYP26A1	10	94733231	94937641	603	2.8809	0.0019828		803	1.8851	0.02971	0.00102975	1
CYP26C1	10	94721020	94928454	587	3.2579	0.00056122		624	3.36	0.00038968	0.0194339	1
CYP2S1	19	41599114	41813444	657	4.011	3.0237e-05		227	3.5178	0.00021759	0.000959872	1
CYP46A1	14	100050754	100293638	758	4.1201	1.8931e-05		571	3.5456	0.00019584	0.0134403	1
CYP4F11	19	15923179	16145676	1235	4.5364	2.8616e-06		987	3.986	3.3596e-05	0.00443824	1
CYP4F2	19	15888833	16108930	1153	4.7961	8.0889e-07		1018	3.1356	0.00085747	0.00356227	1
DAB2	5	39271775	39525335	829	-0.87297	0.80866		1631	3.4963	0.00023586	0.0150942	1
DAG1	3	49406135	49673051	411	4.1354	1.7721e-05		2571	3.6289	0.00014232	0.0104352	1
DAO	12	109173856	109394710	632	0.65396	0.25657		1376	4.0001	3.1659e-05	0.00372942	1
DBN1	5	176783613	177000694	295	0.9827	0.16288		511	0.13651	0.44571	0.02373	1
DCAF12	9	33986380	34226771	698	0.4213	0.33677		510	0.15388	0.43885	0.00117115	1
DCDC5	11	30785149	31114233	444	-0.71736	0.76342		408	0.86759	0.19281	0.0221888	1
DCST1	1	154906281	155123406	362	4.3922	5.6101e-06		369	3.3131	0.00046129	0.00305267	1
DCST2	1	154891002	155106257	359	4.3331	7.3497e-06		529	4.8472	6.2604e-07	0.000344874	1
DCUN1D4	4	52609165	52883003	264	-0.12385	0.54928		1127	3.1852	0.00072339	0.0305312	1
DDAH2	6	31594816	31798039	515	0.58971	0.27769		551	4.659	1.5887e-06	0.000633642	1
DDB2	11	47136492	47360769	446	-0.88404	0.81166		654	3.8873	5.0686e-05	0.00556739	1
DDX39A	19	14419609	14630195	640	-1.5048	0.93381		864	2.8429	0.0022351	0.0020775	1
DDX39B	6	31397995	31610252	1739	1.8214	0.034274		1093	2.2865	0.011112	0.00350173	1
DEGS2	14	100512752	100726012	577	-1.4904	0.93194		577	2.3283	0.0099468	5.5749e-05	1
DENND1B	1	197373878	197844623	723	3.196	0.00069676		666	3.537	0.00020232	0.0139258	1
DENND2C	1	115027195	115312732	650	1.0452	0.14798		606	3.28	0.00051909	0.000241067	1
DENND3	8	142038719	142305900	860	3.167	0.00077001		502	3.0695	0.0010721	0.0373715	1
DENND5A	11	9060374	9386873	909	3.9752	3.5166e-05		979	0.61521	0.26921	0.0163189	1
DES	2	220183098	220391461	487	0.39675	0.34578		338	1.2865	0.09913	0.00685736	1
DHODH	16	71942642	72159316	735	2.3457	0.0094968		932	3.6687	0.00012188	0.0101124	1
DHRS11	17	34848225	35057233	498	-1.3608	0.91321		1429	2.0277	0.021294	0.0240211	1
DHX30	3	47744398	47991686	286	1.4521	0.073236		506	3.3102	0.00046622	0.0216981	1
DHX36	3	153893456	154142286	573	4.4341	4.6218e-06		671	3.0102	0.0013054	0.0182078	1
DHX38	16	72027614	72246811	646	2.7168	0.0032957		676	2.5231	0.0058165	0.000461749	1
DHX58	17	40153421	40364751	349	4.2965	8.6761e-06		767	4.618	1.9375e-06	0.000534788	1
DHX8	17	41461333	41701680	512	3.8671	5.5063e-05		178	3.5821	0.00017041	0.012123	1
DIDO1	20	61409089	61669304	998	-0.56829	0.71508		789	3.9623	3.7111e-05	5.45831e-05	1
DIP2C	10	220129	835608	1643	-0.56006	0.71228		608	3.1177	0.00091148	0.0325397	1
DIRC3	2	218048745	218721316	1971	3.1541	0.0008051		621	3.2142	0.00065397	0.022713	1
DISP1	1	222888430	223279337	1085	5.2182	9.0328e-08		493	-0.59979	0.72568	0.00348327	1
DLEC1	3	37980695	38264228	645	-1.0503	0.85321		689	2.5464	0.0054421	0.0205043	1
DLL1	6	170491293	170699697	683	0.048726	0.48057		1156	4.3183	7.8619e-06	0.00143699	1
DLL4	15	41121530	41331258	485	-0.28241	0.61118		328	1.8582	0.031568	0.0117704	1
DMBT1	10	124220180	124503252	1093	1.8626	0.031261		454	3.8258	6.5175e-05	0.00588798	1
DMPK	19	46172966	46385815	522	3.5811	0.00017105		678	2.9136	0.0017866	0.0418933	1
DMWD	19	46186263	46396060	537	3.1212	0.00090044		584	2.4273	0.0076052	0.0358525	1
DNAJB1	19	14525581	14729201	650	-1.3253	0.90747		583	1.8345	0.033287	0.0107646	1
DNAL4	22	39074512	39290161	533	2.3471	0.0094602		511	3.9335	4.1851e-05	0.00479564	1
DNM2	19	10728728	11042586	699	6.1302	4.3895e-10		784	3.0047	0.0013293	0.0450048	1
DNMBP	10	101535333	101869676	1067	-1.5414	0.93839		519	0.38766	0.34913	0.0142614	1
DOCK6	19	11209968	11473168	871	4.1551	1.6255e-05		705	4.126	1.8457e-05	0.00253962	1
DOT1L	19	2064147	2332577	856	2.9735	0.0014719		3620	2.069	0.019271	0.0182184	1
DPAGT1	11	118867212	119072785	446	0.26758	0.39451		315	3.5606	0.00018499	0.00337365	1
DPCR1	6	30808776	31021998	1317	2.9968	0.0013643		833	3.1872	0.00071818	0.027443	1
DPH1	17	1833430	2046725	691	4.7264	1.1426e-06		655	2.1923	0.014179	0.000281242	1
DPM3	1	155012366	155212996	359	2.7615	0.0028766		792	5.4999	1.9001e-08	3.54138e-05	1
DRG2	17	17891180	18111299	428	4.366	6.3271e-06		445	3.4603	0.00026977	0.0167572	1
DUOX1	15	45322191	45557776	610	2.3292	0.0099241		847	-0.1237	0.54922	0.00489095	1
DUOXA2	15	45306522	45510301	417	0.72849	0.23316		568	0.44416	0.32846	0.000521625	1
DUS4L	7	107104401	107318968	423	4.3314	7.4093e-06		682	1.1359	0.12799	0.00037545	1
DUSP11	2	73889324	74107284	393	1.4217	0.077553		479	4.1821	1.4438e-05	0.00208099	1
DUSP2	2	96708907	96911179	189	-0.41596	0.66128		571	4.1057	2.0154e-05	0.00320918	1
DUSP6	12	89641601	89846636	569	3.2295	0.00062013		4180	2.576	0.0049977	0.013002	1
DVL3	3	183773283	183991314	562	0.4577	0.32358		2074	4.3199	7.8064e-06	0.00141436	1
DYDC1	10	81995860	82216514	853	3.6003	0.00015892		1754	3.0931	0.00099026	0.0342379	1
DYDC2	10	82004500	82227829	876	3.6309	0.00014119		2537	3.6052	0.00015595	0.011759	1
DYNC2LI1	2	43901177	44137149	1016	3.3499	0.00040415		2702	3.306	0.00047326	0.0237164	1
DYNLRB1	20	33004188	33228762	293	0.91443	0.18025		539	3.7962	7.3451e-05	0.00691613	1
ECE2	3	183867444	184110819	557	-0.23751	0.59387		1890	2.9882	0.0014032	0.0466453	1
EDEM2	20	33603159	33835161	565	3.0937	0.0009883		599	0.49859	0.30903	0.000493591	1
EDNRA	4	148302068	148566106	698	4.3616	6.4548e-06		524	3.0068	0.00132	0.0209047	1
EED	11	85855805	86089785	714	-0.65838	0.74485		549	2.9412	0.0016347	0.0330587	1
EFEMP2	11	65533911	65740405	452	2.1024	0.01776		556	2.85	0.0021861	0.00439733	1
EFNA1	1	155000348	155207386	372	3.0095	0.0013083		509	2.8807	0.0019839	0.0079336	1
EFNA3	1	154951347	155160014	373	3.9102	4.6117e-05		485	2.6116	0.0045062	0.0120907	1
EFNA4	1	154936212	155142029	356	3.9852	3.3717e-05		476	2.7342	0.0031262	0.0180658	1
EGFL8	6	32032381	32236062	882	1.5066	0.065958		498	2.8689	0.0020596	0.0176762	1
EGR4	2	73418056	73620829	375	2.0929	0.01818		792	2.1084	0.017499	0.0433489	1
EHBP1	2	62800985	63373621	945	3.5936	0.00016305		896	1.6278	0.051786	0.0235021	1
EHBP1L1	11	65243508	65460116	354	3.7928	7.4481e-05		668	3.9732	3.5451e-05	0.00388397	1
EHMT2	6	31747535	31965484	597	0.82842	0.20372		674	3.8789	5.2472e-05	0.0050909	1
EIF2B2	14	75369611	75576294	418	4.3072	8.2653e-06		676	3.9271	4.2995e-05	0.00438144	1
EIF2B3	1	45216193	45552394	788	3.4226	0.00031009		804	4.5025	3.358e-06	0.00102592	1
EIF2B4	2	27487218	27693324	291	0.73638	0.23075		605	3.5532	0.0001903	0.0132975	1
EIF2B5	3	183752809	183963099	594	0.34835	0.36379		593	3.3383	0.00042153	0.02159	1
EIF3B	7	2294473	2520377	689	-1.255	0.89526		555	2.9895	0.001397	0.0442107	1
ELFN1	7	1648797	1887590	897	3.7947	7.391e-05		682	-0.55246	0.70968	0.00083974	1
ELMO1	7	36792510	37588929	2593	1.8374	0.033074		730	2.584	0.0048833	0.0471943	1
ELOVL7	5	59947615	60240101	816	-0.26644	0.60505		818	0.36721	0.35673	0.00162971	1
EMILIN3	20	39888605	40095498	538	2.6195	0.0044024		840	0.21291	0.4157	0.00602666	1
EML2	19	46012657	46248775	669	3.097	0.00097734		378	1.4853	0.068729	0.0126442	1
EML6	2	54852148	55299156	1549	-0.67194	0.74919		1217	3.4665	0.00026365	0.0138695	1
ENPP3	6	131858441	132168550	699	1.1779	0.11942		746	2.1919	0.014192	7.28856e-05	1
ENSA	1	150494598	150702098	514	3.3673	0.00037951		1192	1.6406	0.050445	0.0459982	1
ENTPD7	10	101319262	101571002	645	0.96142	0.16817		774	3.7527	8.7478e-05	0.00740607	1
EPHA2	1	16350831	16582582	852	3.2153	0.0006516		1056	3.0672	0.0010804	0.0357248	1
ERBB2	17	37744336	37984915	470	0.69537	0.24341		1088	3.3706	0.00037496	0.0191424	1
ERG	21	39639182	40133704	1741	2.7881	0.0026508		579	3.9041	4.7295e-05	0.00442118	1
ERMAP	1	43182775	43410660	512	2.869	0.0020587		807	-1.0071	0.84307	0.00137	1
ERP29	12	112351151	112561024	294	4.1186	1.9062e-05		661	3.097	0.00097731	0.0344321	1
ESYT3	3	138053414	138297256	496	5.2805	6.441e-08		740	-0.62543	0.73416	0.00221777	1
ETS1	11	128228655	128557453	910	0.5788	0.28136		796	-0.24457	0.5966	0.00924149	1
ETV4	17	41505210	41723800	479	3.7351	9.3828e-05		781	3.691	0.00011169	0.00943755	1
EVI2A	17	29543427	29748767	292	-0.44119	0.67046		1164	3.7114	0.00010304	0.00744713	1
EVI2B	17	29530787	29741130	286	-0.33543	0.63135		3148	3.2679	0.0005417	0.0256465	1
EVL	14	100431750	100710573	733	-1.8478	0.96768		735	0.96544	0.16716	0.0167264	1
EVX2	2	176844834	177048690	526	-1.3705	0.91474		764	3.0545	0.0011273	0.0365679	1
EXD1	15	41374930	41622955	708	1.7752	0.037934		697	1.1951	0.11602	0.010315	1
EXOC6	10	94494469	94919251	1201	2.8568	0.0021395		1120	0.60723	0.27185	0.0335551	1
EXOC6B	2	72306443	73153177	1283	3.3533	0.00039931		436	1.2408	0.10733	0.00658188	1
EXOG	3	38437762	38667796	582	0.21371	0.41539		1761	2.5963	0.004711	0.0499845	1
EXOSC5	19	41792275	42003256	447	5.5881	1.1477e-08		783	3.4997	0.00023292	0.0122328	1
EZH1	17	40752292	40997071	266	3.5506	0.0001922		794	2.7765	0.0027476	0.0445285	1
F12	5	176729138	176936577	298	0.8902	0.18668		556	0.046842	0.48132	0.0210228	1
F2R	5	75911867	76131595	760	2.366	0.0089914		1206	1.3643	0.086243	0.0143424	1
F2RL1	5	76014832	76231140	555	3.2438	0.00058963		1067	1.9998	0.022762	0.0286144	1
FAM109A	12	111698454	111906925	331	4.0253	2.8451e-05		592	3.4429	0.0002878	0.0161257	1
FAM117B	2	203399900	203734480	549	6.7625	6.7801e-12		677	2.7995	0.0025591	0.00271745	1
FAM120B	6	170499790	170816159	1180	-0.42569	0.66483		731	1.6133	0.053339	0.0102262	1
FAM122A	9	71294963	71498609	650	-0.97374	0.83491		534	2.2114	0.013503	0.0470155	1
FAM134C	17	40631525	40861445	380	3.8583	5.709e-05		699	2.8951	0.0018949	0.0140504	1
FAM13A	4	89547104	90078346	1646	0.10079	0.45986		883	0.778	0.21828	0.000395145	1
FAM162A	3	122003022	122228961	644	-0.76221	0.77703		679	-1.5233	0.93616	0.00107971	1
FAM177B	1	222810557	223024002	491	6.4471	5.7012e-11		582	2.7137	0.0033271	0.000795589	1
FAM180B	11	47508229	47710746	247	0.1458	0.44204		1215	3.432	0.00029954	0.0176081	1
FAM189B	1	155116995	155325274	307	2.6689	0.003805		1188	0.73083	0.23244	0.000824252	1
FAM19A2	12	62002028	62686620	2044	2.0509	0.02014		1000	0.90253	0.18339	0.0101023	1
FAM207A	21	46259954	46496888	1035	-0.91277	0.81932		963	1.6794	0.046538	0.000169845	1
FAM20C	7	92968	400740	899	-0.58669	0.7213		731	2.3601	0.0091357	0.0425081	1
FAM212A	3	49740686	49942463	292	3.423	0.00030971		535	3.4492	0.00028111	0.0163229	1
FAM213A	10	82067584	82292753	741	4.2669	9.9082e-06		837	4.4579	4.139e-06	0.000832438	1
FAM46A	6	82355446	82562428	559	4.1143	1.942e-05		872	0.53994	0.29462	0.0383761	1
FAM47E	4	77035192	77304936	1033	-0.5764	0.71783		682	2.9358	0.0016634	0.0394322	1
FAM49A	2	16630729	16947134	947	-1.8655	0.96894		1042	2.575	0.005012	0.0339089	1
FAM89B	11	65239819	65441669	320	3.5683	0.00017963		928	3.2448	0.00058775	0.0264048	1
FARSA	19	12933283	13144558	368	1.0519	0.14643		698	0.057043	0.47726	0.00251909	1
FBF1	17	73806617	74037119	605	3.6416	0.00013549		434	3.5884	0.00016635	0.00152961	1
FBXL17	5	107094733	107817799	1928	2.7856	0.0026712		903	0.67269	0.25057	0.000431589	1
FBXL20	17	37308896	37657909	699	1.9945	0.023051		530	4.9888	3.037e-07	0.000217156	1
FBXO22	15	76096199	76327608	488	0.78705	0.21563		373	3.3275	0.00043822	8.80463e-06	1
FBXO41	2	73381809	73596758	481	2.0756	0.018967		912	2.9486	0.0015961	0.049953	1
FBXO42	1	16476558	16778948	729	3.2799	0.00051923		822	3.4082	0.00032695	0.0175492	1
FBXO45	3	196195724	196415930	837	-1.5172	0.93539		951	-0.18121	0.5719	0.00171807	1
FBXO46	19	46113886	46334151	585	3.9476	3.9473e-05		645	3.8369	6.2288e-05	0.00629177	1
FBXW12	3	48313708	48536190	422	2.4553	0.0070385		545	3.2393	0.00059906	0.0268939	1
FCHO1	19	17758526	17999377	935	4.2103	1.2753e-05		1034	-0.20879	0.58269	0.000743913	1
FDPS	1	155178538	155390457	245	2.2698	0.01161		659	2.8452	0.0022191	0.00200333	1
FES	15	91327664	91539006	783	3.8831	5.1577e-05		748	3.6212	0.00014659	0.0101833	1
FGD5	3	14760468	15076072	1050	5.85	2.4582e-09		644	2.878	0.0020009	0.0399513	1
FGF14	13	102273204	103154124	2652	-1.5193	0.93566		686	3.9219	4.3932e-05	0.00460207	1
FGF21	19	49159343	49361582	597	0.25237	0.40038		720	2.3627	0.0090712	0.0295	1
FGF5	4	81087741	81312171	733	2.2978	0.010786		1244	3.9865	3.3533e-05	0.00296726	1
FHL3	1	38362441	38571187	493	3.7558	8.639e-05		1401	3.8842	5.1335e-05	0.00406866	1
FHL5	6	96910423	97164512	755	3.8248	6.5439e-05		1324	4.0861	2.193e-05	0.00222329	1
FIBP	11	65551210	65756010	476	1.7935	0.036443		741	4.961	3.5072e-07	0.000178952	1
FKBP1B	2	24172583	24386550	699	3.6058	0.0001556		728	4.7214	1.1712e-06	0.000388966	1
FKBP9	7	32897015	33146543	740	0.69061	0.24491		648	4.473	3.8572e-06	0.000929672	1
FKBPL	6	31996483	32198067	611	1.6116	0.053525		654	4.4904	3.5547e-06	0.000857716	1
FLAD1	1	154855769	155065587	322	5.0345	2.396e-07		653	4.3691	6.2373e-06	0.00117162	1
FLT1	13	28774482	29169265	1025	3.4821	0.00024878		662	4.3875	5.732e-06	0.00107466	1
FLYWCH1	16	2861979	3101209	843	-0.063881	0.52547		1114	1.9746	0.02416	0.000772265	1
FNBP4	11	47638068	47888993	400	0.014973	0.49403		632	1.6507	0.049401	0.00267109	1
FNDC3B	3	171657417	172218492	1596	3.143	0.00083621		553	3.365	0.00038266	0.0199331	1
FNDC4	2	27614749	27818126	331	0.62004	0.26762		761	2.0045	0.022508	0.00296229	1
FOLH1	11	49068186	49330222	885	3.0478	0.0011525		830	0.88295	0.18863	0.00252512	1
FOXM1	12	2866846	3086321	572	1.8332	0.033388		580	4.1342	1.7807e-05	0.000641695	1
FRMD3	9	85757904	86253348	1829	-0.49192	0.68861		570	3.254	0.00056895	0.0257647	1
FRRS1	1	100074258	100331349	887	0.18555	0.4264		353	2.6704	0.0037882	0.0471893	1
FTMT	5	121087649	121288523	743	3.0532	0.001132		1833	3.4805	0.00025027	0.00854426	1
FTO	16	53637874	54248379	1885	3.0959	0.00098124		428	1.4237	0.077273	0.0395264	1
FURIN	15	91311821	91526688	789	4.076	2.2911e-05		695	3.2323	0.00061405	0.0269584	1
FUT1	19	49151267	49358647	604	0.28098	0.38936		769	0.52052	0.30135	0.0176291	1
FUT11	10	75432048	75635976	225	2.993	0.0013811		621	0.16219	0.43558	0.000614639	1
FUT2	19	49099227	49309191	578	-0.69238	0.75565		3731	2.6813	0.0036673	0.0397052	1
FXN	9	71550478	71815094	931	-1.1472	0.87434		443	3.887	5.0751e-05	0.00494258	1
FYB	5	39005353	39370759	1027	-0.59847	0.72524		1264	3.4914	0.00024023	0.0153846	1
GAB2	11	77826335	78228868	909	2.8053	0.0025136		1447	3.2138	0.00065504	0.00939025	1
GABBR1	6	29470004	29700962	1443	-0.65531	0.74387		522	0.10893	0.45663	0.00120319	1
GABBR2	9	100950363	101571479	2429	0.16045	0.43626		1278	3.2215	0.00063763	0.0222855	1
GADL1	3	30667691	31036153	1217	0.66337	0.25355		728	2.1061	0.017596	0.0160386	1
GALK1	17	73654017	73861280	432	3.6029	0.00015733		749	2.245	0.012383	0.0120356	1
GALNT4	12	89813189	90018583	480	4.6904	1.3636e-06		640	4.1618	1.579e-05	0.00205065	1
GATAD1	7	91976761	92189381	365	3.4407	0.00029015		619	2.2876	0.011079	0.0033295	1
GATM	15	45553321	45770980	405	0.50034	0.30842		749	2.7488	0.0029905	0.00663797	1
GATSL3	22	30581106	30785616	525	4.4132	5.0917e-06		1845	3.5637	0.00018284	0.0128652	1
GBA	1	155104238	155314653	313	2.6932	0.0035387		850	2.5022	0.0061718	4.03824e-05	1
GCKR	2	27619705	27846550	383	0.63248	0.26354		1010	1.8304	0.033592	0.00704217	1
GDF9	5	132096873	132302576	407	-0.6846	0.7532		716	2.6492	0.0040345	0.0485826	1
GGCX	2	85671977	85888657	608	6.3795	8.8829e-11		510	0.41176	0.34026	0.000529086	1
GGNBP1	6	33451475	33656803	1104	-0.75878	0.77601		533	4.5624	2.5288e-06	0.000856219	1
GGNBP2	17	34800736	35046276	538	-1.2705	0.89804		612	0.92982	0.17623	0.00640126	1
GGPS1	1	235391752	235607844	589	-0.1702	0.56757		754	2.5172	0.0059143	0.0120212	1
GGT5	22	24515621	24741110	522	4.0766	2.285e-05		851	1.7892	0.03679	0.000170567	1
GGT7	20	33332522	33560661	388	2.6726	0.0037638		685	3.8616	5.633e-05	0.00572493	1
GHDC	17	40241104	40446550	291	3.6663	0.00012302		691	3.9383	4.1022e-05	0.00469062	1
GHSR	3	172061080	172266246	775	3.2729	0.00053229		455	0.39186	0.34758	0.000670651	1
GIGYF2	2	233462014	233825289	1054	3.4547	0.00027549		343	1.388	0.082573	0.00538435	1
GIP	17	46935917	47145955	540	5.6254	9.2524e-09		366	0.80518	0.21036	0.0319381	1
GIPC1	19	14488570	14706961	625	-1.4988	0.93304		192	2.6698	0.0037945	0.0181769	1
GIPR	19	46071501	46285717	550	3.7014	0.00010721		742	3.3211	0.00044827	0.0226285	1
GJC2	1	228237414	228447527	420	0.038975	0.48446		892	1.7596	0.039237	0.00163267	1
GJC3	7	99420891	99627243	483	3.8887	5.0393e-05		730	1.7168	0.043012	0.0422528	1
GLI1	12	57753917	57966047	344	0.29014	0.38585		1108	1.0972	0.13628	0.033739	1
GLP1R	6	38916556	39155520	891	3.6231	0.00014552		424	3.7162	0.0001011	0.00166376	1
GLS2	12	56764727	56982198	403	2.8614	0.0021089		442	3.9215	4.3995e-05	0.000801036	1
GMPPB	3	49658908	49861407	288	3.7032	0.00010645		1679	2.7389	0.0030826	0.000171004	1
GMPR	6	16138810	16395780	794	-1.5433	0.93862		2207	2.4159	0.007848	0.000789662	1
GNA14	9	79937994	80363232	1257	2.8611	0.002111		378	4.8263	6.9544e-07	0.000372526	1
GNB1	1	1616723	1922556	637	0.29906	0.38245		343	3.171	0.00075947	0.0243461	1
GNGT2	17	47183595	47387936	630	2.0027	0.022605		979	0.70486	0.24045	0.00409956	1
GNPTG	16	1301899	1513352	758	-0.3096	0.62157		1101	3.8585	5.7051e-05	0.00540101	1
GOSR2	17	44900485	45118733	637	3.9968	3.2101e-05		620	3.3728	0.0003721	0.020253	1
GOT1	10	101056626	101290530	656	-0.88079	0.81078		208	3.0633	0.0010944	0.0369706	1
GP2	16	20221810	20438835	771	-0.58371	0.72029		546	5.4717	2.2291e-08	3.81584e-05	1
GPANK1	6	31529005	31734060	643	1.1875	0.11752		740	2.6879	0.0035948	0.0154986	1
GPAT2	2	96587693	96800727	153	-0.32287	0.6266		828	-0.1047	0.54169	0.000706573	1
GPN1	2	27751514	27973713	386	-0.029629	0.51182		1245	4.175	1.4896e-05	0.00171019	1
GPR139	16	19943042	20185100	731	-0.48759	0.68708		334	3.4989	0.00023356	0.000700962	1
GPR149	3	153955460	154247504	710	3.6333	0.00013993		1059	2.7888	0.0026453	0.046607	1
GPR15	3	98150742	98351994	566	0.39384	0.34685		329	0.78171	0.21719	0.0220792	1
GPR153	1	6207405	6421035	658	0.032635	0.48698		516	-0.15333	0.56093	0.00162741	1
GPR161	1	167948779	168206905	567	1.068	0.14276		682	3.8258	6.5187e-05	0.00594723	1
GPR22	7	107010501	107216125	422	4.3587	6.5431e-06		472	4.7053	1.2675e-06	0.000229008	1
GPR4	19	45993022	46205466	650	2.5199	0.0058689		1636	3.7675	8.2435e-05	0.00413735	1
GPR61	1	109982493	110188455	403	2.6718	0.0037721		367	1.5109	0.065409	0.00229769	1
GPSM3	6	32058542	32263300	993	0.92589	0.17725		410	4.4472	4.349e-06	0.000827568	1
GPX1	3	49294608	49495791	290	3.2542	0.00056865		457	2.2892	0.011035	0.0150354	1
GRB7	17	37794161	38003538	407	0.6784	0.24876		443	0.18378	0.42709	0.000641244	1
GRK6	5	176753686	176969850	296	1.2815	0.1		1065	1.6863	0.045867	0.00621246	1
GSDMB	17	37960847	38174903	636	1.0977	0.13616		1445	4.058	2.4745e-05	0.00307003	1
GSS	20	33416235	33643601	460	3.0011	0.0013449		622	3.1496	0.00081757	0.00852463	1
GTPBP1	22	39001806	39229592	549	2.3124	0.010378		1080	3.8154	6.7969e-05	0.00610497	1
GTPBP4	10	934348	1163708	697	1.7643	0.038845		1046	0.36273	0.3584	0.0017901	1
GUCY1A3	4	156487861	156758214	911	5.5341	1.5641e-08		1259	3.9169	4.4856e-05	0.00445678	1
GUCY1B3	4	156580124	156828794	879	4.7314	1.1151e-06		730	2.1848	0.014453	0.0112999	1
H2AFV	7	44766487	44987725	536	3.3003	0.00048293		687	3.4645	0.00026566	0.0160391	1
H2AFX	11	118864584	119066177	456	0.16173	0.43576		283	2.5261	0.0057662	0.0155982	1
H2AFY	5	134570070	134835577	704	-1.5788	0.94281		859	2.3714	0.0088609	0.0217344	1
H3F3B	17	73672514	73875860	448	3.7252	9.7592e-05		989	2.4806	0.0065578	0.00852584	1
HCFC1R1	16	2972620	3174287	679	0.83726	0.20122		972	2.6482	0.0040465	0.011895	1
HCG27	6	31065536	31271745	3922	2.9547	0.0015651		1263	2.0386	0.020745	0.0349229	1
HCN3	1	155147217	155359639	260	2.3243	0.010056		772	2.0732	0.019076	0.00639742	1
HCRT	17	40236077	40437470	296	3.7506	8.8213e-05		885	2.18	0.01463	0.0105594	1
HDAC7	12	48076506	48313763	743	0.54189	0.29395		956	2.2211	0.013171	0.0053475	1
HDDC3	15	91374147	91575799	634	4.3594	6.5203e-06		787	3.0236	0.0012488	0.0429989	1
HELLS	10	96205523	96461856	515	3.2462	0.00058475		684	3.3515	0.00040183	0.0196597	1
HERC3	4	89413573	89729693	692	0.043008	0.48285		691	3.655	0.00012861	0.00949361	1
HERC5	4	89278267	89527319	393	-2.3477	0.99056		729	0.86889	0.19245	0.0120116	1
HHIPL1	14	100011479	100243011	818	4.1774	1.4746e-05		673	2.8025	0.0025352	0.0493209	1
HHIPL2	1	222595601	222821444	549	5.6353	8.7387e-09		334	5.1579	1.2487e-07	6.74467e-05	1
HIC1	17	1858392	2062981	637	4.9378	3.9506e-07		677	1.0724	0.14178	0.000422731	1
HINFP	11	118892232	119105765	427	0.98417	0.16252		774	2.9428	0.0016265	0.0497324	1
HIPK4	19	40785177	40996094	510	-1.2411	0.89271		1131	4.3056	8.3284e-06	0.00143172	1
HIST1H2BI	6	26173203	26373640	844	2.1048	0.017654		421	2.3192	0.010192	0.00014899	1
HIST1H3G	6	26171145	26371612	830	2.1277	0.016681		510	0.078317	0.46879	0.00207185	1
HIST1H4H	6	26185353	26385727	890	1.8034	0.035666		950	3.4753	0.00025512	0.0158173	1
HLA-C	6	31136525	31339913	5536	2.7241	0.0032237		397	3.0129	0.0012939	0.0439776	1
HLA-DRA	6	32307618	32512826	3636	0.96335	0.16768		1590	3.8437	6.0601e-05	0.00649951	1
HLA-DRB5	6	32385153	32598006	6024	0.39672	0.34579		829	3.2636	0.00055009	0.0256005	1
HLA-F	6	29591116	29795073	2326	-1.1259	0.86989		816	2.7055	0.0034103	0.0292364	1
HLA-G	6	29694755	29898899	3827	-1.3773	0.91578		1323	0.14771	0.44129	0.0188145	1
HMBS	11	118855586	119064259	483	0.074763	0.4702		1125	3.4745	0.00025589	0.015622	1
HMGCLL1	6	55199170	55544012	1729	-2.1973	0.986		1661	1.6682	0.047633	0.0149523	1
HNF1A	12	121316548	121540314	842	3.8398	6.157e-05		725	2.9976	0.0013605	0.0309052	1
HNRNPR	1	23536275	23770853	468	1.1275	0.12977		1305	4.1045	2.0257e-05	0.00277492	1
HNRNPUL1	19	41668390	41913811	543	6.5957	2.1163e-11		364	4.5652	2.4949e-06	0.000588773	1
HOXC10	12	54278945	54484062	477	1.8831	0.029842		505	0.54639	0.2924	0.0293457	1
HOXC11	12	54266909	54470203	502	1.48	0.06944		534	3.4107	0.00032399	0.017858	1
HOXC4	12	54310635	54549814	522	2.9726	0.0014764		354	3.7162	0.00010111	0.00817643	1
HOXC5	12	54310635	54529144	479	2.6803	0.0036774		725	0.8853	0.188	0.0186564	1
HOXC6	12	54310635	54524607	457	2.7276	0.0031901		467	4.3364	7.2422e-06	0.00133794	1
HOXC8	12	54302889	54506545	450	2.394	0.0083332		523	0.12122	0.45176	0.0219358	1
HOXC9	12	54293876	54497120	461	2.2416	0.012493		773	2.429	0.0075708	0.0488092	1
HOXD1	2	176953306	177155635	478	-0.22445	0.5888		2389	1.8221	0.03422	0.000120794	1
HOXD10	2	176881491	177084670	535	-1.0479	0.85266		674	3.4307	0.00030105	0.000253855	1
HOXD11	2	176872083	177074316	521	-1.4541	0.92705		1027	0.21049	0.41664	0.0110958	1
HOXD12	2	176864529	177065488	510	-1.3255	0.90749		767	3.1959	0.0006969	0.0293624	1
HOXD13	2	176857531	177060666	513	-1.3948	0.91847		660	3.2719	0.0005341	0.00678478	1
HOXD3	2	176928804	177137826	507	-0.55452	0.71039		695	2.3123	0.01038	0.0100504	1
HOXD4	2	176916112	177117949	515	-0.68568	0.75354		394	4.9956	2.9321e-07	0.00021465	1
HOXD8	2	176894421	177097423	536	-0.82765	0.79607		334	4.1841	1.4313e-05	0.00259643	1
HOXD9	2	176887412	177089645	535	-1.0354	0.84976		1683	6.4757	4.7185e-11	8.04137e-07	1
HP	16	71988507	72194955	701	2.5065	0.0060966		309	3.5988	0.00015986	0.00342204	1
HPSE2	10	100116833	101095632	2770	-0.82701	0.79588		727	3.5799	0.00017185	0.0125036	1
HRH1	3	11078778	11404939	892	0.63304	0.26335		872	3.8495	5.9191e-05	0.00598938	1
HSD17B1	17	40603983	40807232	356	3.9889	3.3192e-05		462	3.7969	7.3264e-05	0.000558726	1
HSD17B13	4	88124940	88344058	714	-1.5007	0.93329		691	3.9481	3.9386e-05	0.00483788	1
HSF2BP	21	44849071	45179374	853	3.1058	0.00094879		618	4.0743	2.3081e-05	0.00348748	1
HSPA1A	6	31683290	31885719	551	0.80341	0.21087		1571	0.71689	0.23672	0.0200219	1
HSPA1B	6	31695511	31898031	559	0.71375	0.23769		695	2.9734	0.0014726	0.00427022	1
HSPA1L	6	31677395	31882835	561	0.81305	0.2081		744	2.0777	0.01887	0.0133065	1
HSPA4	5	132287661	132540709	684	-1.6008	0.94528		442	3.1954	0.00069811	0.0101963	1
HSPB9	17	40174755	40375371	331	4.6558	1.6133e-06		807	1.7849	0.037139	0.0256756	1
HTR1D	1	23418387	23621222	461	1.5422	0.061517		467	1.994	0.023075	0.000388497	1
HTR2B	2	231872949	232089824	552	-0.97741	0.83582		435	4.1998	1.3355e-05	0.00188173	1
HTRA1	10	124121040	124374424	894	2.8432	0.0022334		806	0.58828	0.27817	0.000698881	1
HYOU1	11	118814895	119027957	549	-0.47504	0.68262		515	0.15511	0.43837	0.00107838	1
IBA57	1	228253428	228469958	469	-0.031445	0.51254		938	2.6717	0.0037732	0.0109427	1
ICA1L	2	203537872	203836708	577	8.416	1.9482e-17		1172	1.4996	0.066861	0.0144279	1
IDI1	10	985963	1195061	671	1.3085	0.095354		2970	2.1296	0.016603	0.0112909	1
IDI2	10	964846	1171799	640	1.2558	0.1046		1132	0.67363	0.25027	0.000434629	1
IFI30	19	18184589	18388934	692	1.8787	0.030142		539	1.888	0.029515	0.00811417	1
IFIT2	10	90961705	91169033	696	4.4764	3.7956e-06		605	-0.39486	0.65353	0.018409	1
IFIT3	10	90987575	91200725	722	4.0483	2.5795e-05		666	1.4906	0.068034	0.0490725	1
IFT172	2	27567239	27812678	385	0.66543	0.25289		961	2.9654	0.0015117	0.0468764	1
IFT20	17	26555350	26762515	333	3.4094	0.00032549		143	1.4664	0.071275	0.00674455	1
IFT74	9	26847036	27162931	1071	0.80632	0.21003		463	4.5267	2.9952e-06	0.000482776	1
IGF2BP1	17	46974773	47233507	710	5.3494	4.4129e-08		799	0.53501	0.29632	0.000981724	1
IGF2R	6	160290130	160627583	930	4.1773	1.4752e-05		1000	4.4203	4.9283e-06	0.000826836	1
IGFBP5	2	217436827	217660272	556	1.8867	0.0296		859	2.232	0.012809	0.00720254	1
IGFBP7	4	57797236	58076551	1072	2.8076	0.002496		791	3.7536	8.7163e-05	0.00773188	1
IKZF3	17	37813967	38120441	707	0.43821	0.33062		766	4.7899	8.3438e-07	0.000414432	1
IL18R1	2	102872742	103115235	927	0.47499	0.3174		499	2.8796	0.0019906	0.0167761	1
IL18RAP	2	102935249	103169024	970	0.20029	0.42063		306	0.85444	0.19643	0.0238758	1
IL23A	12	56632662	56834194	273	4.5914	2.2017e-06		966	4.1881	1.4066e-05	0.00129366	1
IL32	16	3015312	3219668	562	0.99399	0.16011		904	4.1219	1.8786e-05	0.00175102	1
IL6R	1	154277668	154541926	751	4.8593	5.8894e-07		604	4.0461	2.6037e-05	0.00378008	1
ILDR1	3	121606169	121841127	602	0.28801	0.38667		690	3.0237	0.0012486	0.0419038	1
ILF3	19	10664936	10903095	682	4.5405	2.8065e-06		444	3.0445	0.0011654	0.036801	1
IMP3	15	75831425	76032664	334	0.94115	0.17331		482	2.9463	0.0016079	0.0394731	1
ING1	13	111264969	111473421	742	3.9828	3.4061e-05		981	3.8308	6.3855e-05	0.00669457	1
ING3	7	120490816	120715711	717	-0.74582	0.77211		617	3.8757	5.316e-05	0.0039224	1
INHBC	12	57728467	57945845	345	0.36249	0.35849		2904	2.4777	0.0066123	0.000373011	1
INHBE	12	57749095	57951791	326	0.33771	0.36779		2555	2.2647	0.011765	0.00136165	1
INO80	15	41171078	41508444	881	0.90811	0.18191		578	0.54303	0.29355	0.0193533	1
INPP4B	4	142849181	143867604	2950	-0.98577	0.83788		911	3.824	6.5658e-05	0.00466043	1
INPP5B	1	38226368	38512729	638	3.5098	0.00022426		666	1.107	0.13414	0.0442299	1
INPP5K	17	1297870	1520182	749	0.49371	0.31076		608	3.6357	0.00013861	0.0109039	1
INSL3	19	17827321	18032383	694	3.5981	0.0001603		632	2.9738	0.0014708	0.0397784	1
INTS10	8	19574917	19809586	1060	3.3672	0.00037973		614	3.1101	0.0009352	0.0359061	1
IP6K1	3	49661727	49923973	371	3.734	9.4242e-05		573	2.2676	0.011677	0.00929344	1
IPO9	1	201698287	201953422	585	3.7112	0.00010313		827	-0.2133	0.58446	0.000744668	1
IQGAP2	5	75599079	76103957	1627	1.7947	0.036352		391	2.5076	0.006078	8.39091e-05	1
IRF3	19	50062825	50269132	436	1.1474	0.12561		1320	3.8703	5.4345e-05	0.00558602	1
ISCU	12	108856293	109063160	720	0.97641	0.16443		582	2.4322	0.0075032	0.000629303	1
IST1	16	71828310	72064540	690	1.5145	0.064947		588	-0.48976	0.68785	0.00152396	1
ITCH	20	32851040	33199198	469	1.3267	0.0923		309	0.92797	0.17671	0.024018	1
ITGB4	17	73617515	73853899	466	3.6616	0.00012532		799	3.3228	0.00044559	0.0133785	1
ITGB8	7	20270724	20555382	1163	3.4157	0.00031813		674	0.92107	0.17851	0.00277915	1
ITSN2	2	24325734	24683397	977	2.8002	0.0025537		1025	2.5094	0.006046	0.00411599	1
IZUMO1	19	49144144	49350166	585	0.24784	0.40213		601	3.5782	0.00017296	0.0118126	1
IZUMO4	19	1996867	2199583	628	3.2042	0.00067707		597	2.7313	0.0031546	0.00230795	1
JAK3	19	17835592	18058841	729	3.4281	0.00030387		677	2.0545	0.019966	0.0249244	1
JOSD1	22	38981547	39196459	506	2.3641	0.0090358		758	2.2463	0.012343	0.00558626	1
JSRP1	19	2152249	2356422	683	2.3554	0.0092503		628	2.7607	0.0028836	0.00408027	1
KALRN	3	123713557	124540036	2724	3.5129	0.00022159		1073	1.6285	0.051707	0.0114516	1
KANK2	19	11174942	11408243	830	7.24	2.2438e-13		424	1.825	0.033998	0.00736808	1
KAT2A	17	40165128	40373382	340	4.4564	4.1683e-06		381	1.2886	0.09877	0.00835969	1
KAT5	11	65379472	65587077	476	4.1574	1.6092e-05		680	3.3577	0.00039302	0.0210188	1
KBTBD4	11	47493748	47700567	241	0.22808	0.40979		808	1.8533	0.031918	0.0124651	1
KCNE2	21	35636322	35843440	633	5.2894	6.1351e-08		357	2.7223	0.003241	0.0433607	1
KCNH4	17	40208909	40433296	355	4.2696	9.79e-06		1086	4.3706	6.1964e-06	0.00108486	1
KCNJ13	2	233530511	233741275	565	3.6994	0.00010807		1588	3.9938	3.2516e-05	0.00354282	1
KCNK10	14	88546451	88893256	1103	-0.77378	0.78047		678	3.2308	0.00061716	0.00840624	1
KCNK5	6	39056746	39297251	1079	4.6611	1.5728e-06		755	3.6518	0.00013023	0.0083627	1
KCNK7	11	65260325	65463467	323	4.0939	2.1206e-05		323	0.92598	0.17723	0.0284868	1
KCNN3	1	154569941	154942754	909	3.7042	0.00010605		638	2.8126	0.0024574	0.000544162	1
KIAA0368	9	114022972	114347025	885	-0.89381	0.81429		682	4.2358	1.1386e-05	0.00210714	1
KIAA1324	1	109556584	109849403	901	5.9946	1.0197e-09		676	2.3846	0.0085493	0.00196946	1
KIAA1462	10	30201728	30448488	839	5.1259	1.4808e-07		682	1.4339	0.075805	0.015668	1
KIAA1715	2	176690409	176967018	826	-0.74737	0.77258		975	1.2516	0.10536	0.00340126	1
KIDINS220	2	8768986	9077755	689	2.2743	0.011473		298	3.8218	6.6228e-05	0.00213158	1
KIF3A	5	131928322	132173265	405	-0.038721	0.51544		614	3.9783	3.4709e-05	0.00432761	1
KIF5B	10	32197937	32445371	770	1.2816	0.099987		922	3.1687	0.00076552	0.027452	1
KLHDC10	7	129610348	129875560	793	3.3353	0.00042604		895	-0.17054	0.56771	0.00102003	1
KLHDC7A	1	18707423	18912480	835	1.2818	0.099963		3052	4.6552	1.6182e-06	1.94422e-06	1
KLHL24	3	183253410	183502304	630	1.1426	0.1266		350	3.4145	0.00031951	0.00298856	1
KLHL29	2	23508297	24031483	1810	2.5509	0.0053729		961	3.5384	0.00020125	0.0134511	1
KLHL36	16	84582130	84795916	993	2.1737	0.014865		839	2.416	0.0078459	0.00432314	1
KPNA1	3	122040747	122333786	844	-0.34064	0.63331		273	0.99668	0.15946	0.045614	1
KREMEN2	16	2914216	3118384	803	0.73962	0.22977		387	1.9079	0.028201	0.0417526	1
KRI1	19	10563760	10776702	646	4.3797	5.9428e-06		283	3.6025	0.0001576	0.00177022	1
KRTCAP2	1	155041883	155245804	372	2.7122	0.0033416		688	2.9247	0.0017238	0.0485783	1
KRTCAP3	2	27565232	27769348	317	0.78294	0.21683		677	3.7223	9.8718e-05	0.00634581	1
L3MBTL3	6	130239727	130562594	1087	-0.40601	0.65763		570	3.6519	0.00013017	0.0105236	1
LACTB	15	63313998	63534264	733	-1.1819	0.88139		523	3.5374	0.00020202	0.0137861	1
LAMC1	1	182892594	183214727	1172	2.6894	0.0035795		578	3.456	0.00027414	0.0166752	1
LARP4B	10	752853	1077645	1167	2.1321	0.016501		1021	0.23283	0.40794	0.00856392	1
LDLR	19	11100037	11344505	821	8.9116	2.5149e-19		733	2.997	0.0013634	0.00464676	1
LDLRAD2	1	22038757	22251714	736	3.1906	0.00070985		617	0.98722	0.16177	0.00493069	1
LEAP2	5	132109357	132310582	405	-0.68723	0.75403		671	2.0853	0.01852	0.00127963	1
LENEP	1	154866061	155066791	312	5.0848	1.8401e-07		392	2.5611	0.0052165	6.18786e-05	1
LFNG	7	2452162	2668810	858	-1.0161	0.8452		608	-0.95872	0.83115	0.00104048	1
LIF	22	30536435	30742840	465	4.2413	1.1112e-05		362	3.5074	0.00022622	0.0125628	1
LINGO1	15	77805368	78024709	774	0.20824	0.41752		465	4.9357	3.9937e-07	0.000259344	1
LINGO4	1	151672764	151877882	479	2.816	0.0024312		572	2.2798	0.011309	0.000947137	1
LIPA	10	90873325	91111796	840	4.5834	2.2877e-06		883	1.7595	0.039247	0.00620604	1
LIPJ	10	90246518	90466733	506	-0.04664	0.5186		560	4.0307	2.78e-05	0.00217238	1
LMAN2	5	176658562	176878885	371	0.58845	0.27811		1277	3.4446	0.00028598	0.0157685	1
LMOD2	7	123195860	123404147	475	-0.48084	0.68469		857	3.3951	0.00034308	0.0192675	1
LOXL4	10	99907442	100128007	569	1.8435	0.032631		591	3.6156	0.00014985	0.0107899	1
LPA	6	160852514	161187407	778	8.5015	9.3554e-18		563	3.3319	0.00043132	0.0210086	1
LPIN3	20	39869559	40089222	557	2.9009	0.0018604		175	2.9825	0.0014293	0.0436009	1
LPL	8	19696581	19924770	959	5.8955	1.8677e-09		1153	3.066	0.0010848	0.0377362	1
LRCH1	13	47027295	47427175	1116	2.2381	0.012606		763	3.6948	0.00011002	0.00897327	1
LRG1	19	4437226	4640036	694	0.030926	0.48766		800	-0.41575	0.6612	0.0033837	1
LRP1	12	57422281	57707125	454	3.0524	0.0011351		731	3.9286	4.2726e-05	0.00442159	1
LRP10	14	23240959	23447291	609	3.2847	0.00051047		823	1.2479	0.10604	0.0479908	1
LRP2	2	169883618	170319122	1301	0.78177	0.21717		725	3.2599	0.00055726	0.0253079	1
LRRC16A	6	25179655	25720758	2188	2.1805	0.01461		427	3.2387	0.00060044	0.00344718	1
LRRC19	9	26893134	27105691	654	0.49612	0.30991		850	3.0164	0.001279	0.0440485	1
LRRC3C	17	37997726	38200987	603	1.3657	0.086014		1043	3.3477	0.00040742	0.0206639	1
LRRC48	17	17776126	18020189	412	4.3863	5.7656e-06		690	2.9912	0.0013893	0.0179155	1
LSM14B	20	60597516	60810434	723	-0.58752	0.72157		974	0.36571	0.35729	0.000541505	1
LSM2	6	31665168	31874761	571	0.65582	0.25597		561	4.576	2.3697e-06	0.000641536	1
LSM4	19	18317039	18534001	685	2.4951	0.0062961		1397	1.673	0.047164	0.000148473	1
LST1	6	31453955	31656686	1138	1.4051	0.079998		696	3.3402	0.00041853	0.0212117	1
LTA	6	31439875	31642100	1294	1.3235	0.092842		412	0.4833	0.31444	0.0369804	1
LTB	6	31448335	31650202	1224	1.4353	0.075597		596	2.3599	0.0091402	5.54817e-05	1
LTBP3	11	65206029	65425699	364	2.6473	0.004057		567	2.6653	0.0038455	0.000759936	1
LUZP1	1	23310515	23595351	574	1.4791	0.069557		679	2.9603	0.0015366	0.0406825	1
LY6G5B	6	31538727	31740227	612	1.1914	0.11675		1137	2.9856	0.0014152	0.0287296	1
LY6G5C	6	31544460	31748150	600	1.1792	0.11916		1024	3.3071	0.00047133	0.0236541	1
LY6G6C	6	31586424	31789511	532	0.85627	0.19592		459	4.7661	9.3933e-07	0.000447893	1
LY6G6D	6	31583132	31785581	539	0.95511	0.16976		407	3.2141	0.00065417	0.0278736	1
LY6G6E	6	31579752	31781842	538	1.095	0.13676		1688	2.7118	0.0033457	0.0418893	1
LY6G6F	6	31574683	31778372	548	1.1768	0.11964		720	3.3736	0.00037095	0.0197422	1
MACC1	7	20074278	20357013	1068	4.1276	1.8328e-05		777	0.58553	0.2791	0.000462399	1
MAD2L1	4	120880578	121088013	544	3.8693	5.4572e-05		468	2.325	0.010035	0.0139817	1
MADD	11	47190926	47451582	593	-1.4348	0.92433		671	1.6232	0.052272	0.000224868	1
MAFK	7	1470367	1682679	671	3.5868	0.00016741		885	3.9988	3.1831e-05	0.00250498	1
MAMSTR	19	49116254	49322976	556	-0.12233	0.54868		1230	0.075184	0.47003	0.00458364	1
MAN2A2	15	91347419	91565815	741	3.6679	0.00012229		483	4.7544	9.9535e-07	0.000252605	1
MAN2C1	15	75548132	75760968	220	0.89813	0.18456		283	3.854	5.8101e-05	0.00594324	1
MAP1LC3A	20	33034687	33248149	279	0.87709	0.19022		1064	2.9512	0.0015828	0.0459521	1
MAP1S	19	17730302	17945324	860	4.1705	1.5194e-05		781	0.14563	0.44211	0.0133884	1
MAP3K11	11	65265225	65481720	373	4.1181	1.9103e-05		598	2.5375	0.0055817	0.026436	1
MAP4	3	47792179	48230769	501	2.4224	0.0077095		327	0.83789	0.20105	0.0330211	1
MAPKAPK5	12	112180031	112431228	376	3.908	4.6529e-05		1036	2.5974	0.0046963	6.22418e-05	1
MARS	12	57781735	58010438	375	0.27128	0.39309		770	0.74234	0.22894	0.0472958	1
MARVELD3	16	71560055	71775868	478	-0.26071	0.60284		344	3.3505	0.00040337	0.0147607	1
MAT1A	10	81931575	82149434	793	3.5306	0.00020732		1510	0.92707	0.17695	0.00530527	1
MAT2A	2	85666100	85872403	611	6.3464	1.1017e-10		535	0.40698	0.34201	0.000526603	1
MBNL1	3	151885828	152283569	796	-0.43945	0.66983		543	3.0466	0.0011573	0.0406788	1
MCAM	11	119079233	119287840	309	1.7065	0.043958		184	3.902	4.7693e-05	0.00550855	1
MCCD1	6	31396738	31598008	1719	1.7187	0.042838		934	4.1351	1.7739e-05	0.00277553	1
MCL1	1	150447026	150652214	517	3.1735	0.00075308		479	4.3439	6.9981e-06	0.00131166	1
MCM7	7	99590350	99799563	343	3.2417	0.00059417		514	3.9181	4.4634e-05	0.00299161	1
MCU	10	74351888	74747452	357	2.9929	0.0013818		434	4.1986	1.3429e-05	0.00188232	1
MED1	17	37460537	37707527	466	2.2905	0.010997		2812	2.0514	0.020116	0.0090894	1
MFNG	22	37765100	37982478	668	-0.22236	0.58798		356	1.5162	0.064737	0.00271394	1
MFSD2B	2	24132952	24347145	699	3.621	0.00014675		610	-0.86034	0.8052	0.000940673	1
MIA3	1	222691443	222941351	562	7.3276	1.1714e-13		1118	2.8629	0.002099	0.0425469	1
MICA	6	31267560	31483092	4831	1.8762	0.030312		859	3.1713	0.00075886	0.0317249	1
MIEN1	17	37785408	37986788	395	0.751	0.22633		637	3.9276	4.2901e-05	0.00489259	1
MIP	12	56743285	56948435	363	3.3831	0.0003584		750	3.0504	0.0011425	0.0401508	1
MIPOL1	14	37567117	38120464	1167	-0.92563	0.82268		488	1.0071	0.15695	0.000320341	1
MITF	3	69688585	70117488	1296	2.1788	0.014674		1197	3.966	3.6552e-05	0.00423104	1
MLH3	14	75380466	75618235	466	4.6895	1.3695e-06		2037	1.2995	0.096884	0.0448485	1
MLIP	6	53783713	54231078	1151	1.077	0.14075		447	3.736	9.3503e-05	0.00143778	1
MLX	17	40619077	40825221	352	3.9847	3.3778e-05		703	4.1028	2.0408e-05	0.00270891	1
MMAA	4	146440539	146681187	701	2.9844	0.0014206		606	4.07	2.3504e-05	0.00258735	1
MMP13	11	102713720	102926463	590	3.6885	0.00011281		2263	3.1557	0.00080065	0.0322508	1
MMP14	14	23205741	23416808	695	3.0117	0.0012988		1040	0.13471	0.44642	0.0227351	1
MMP15	16	57959281	58180804	655	0.066272	0.47358		846	4.3225	7.7132e-06	0.00172589	1
MMP24	20	33714538	33964804	505	3.0494	0.0011466		318	0.86489	0.19355	0.0215456	1
MMP25	16	2996681	3210724	617	1.1795	0.1191		486	-0.24276	0.5959	0.000752866	1
MMP3	11	102606527	102814342	690	3.5173	0.000218		553	-0.55067	0.70907	0.00344789	1
MNT	17	2187353	2404258	597	3.4718	0.00025848		733	3.8825	5.1698e-05	0.00413981	1
MOB3A	19	1971034	2196269	697	2.882	0.001976		266	3.0387	0.0011879	0.0385345	1
MOG	6	29524757	29740149	1672	-0.68088	0.75202		905	-0.25964	0.60243	0.000813651	1
MORF4L1	15	79065122	79290081	822	8.6025	3.9012e-18		504	1.8614	0.031343	0.0158764	1
MORN1	1	2152695	2422993	896	3.4566	0.00027351		366	1.7798	0.037552	0.0210461	1
MPPED2	11	30306039	30707930	1056	0.73811	0.23022		732	1.2721	0.10167	0.00800284	1
MPV17L2	19	18204039	18407550	678	1.7179	0.042908		614	3.0105	0.0013041	0.0333557	1
MRAS	3	137966489	138224377	421	5.7898	3.5238e-09		425	3.0765	0.0010473	0.0351456	1
MRM1	17	34858024	35065407	519	-1.6621	0.95175		501	1.3417	0.089854	0.000225582	1
MRPL38	17	73794723	74001181	549	3.8482	5.9487e-05		375	1.3778	0.084132	0.0258013	1
MRPL52	14	23199091	23404246	701	2.8101	0.0024765		1366	4.025	2.8492e-05	0.0027334	1
MRPL9	1	151632122	151836040	438	3.4708	0.00025945		378	1.6033	0.054436	0.0208258	1
MRPS30	5	44709026	44915618	345	0.16806	0.43327		716	3.9415	4.048e-05	0.00417162	1
MRPS6	21	35345822	35615334	758	4.9297	4.1184e-07		1005	2.613	0.0044872	0.0298077	1
MSH5	6	31607724	31830455	567	0.27042	0.39342		1052	3.1817	0.00073198	0.0301351	1
MSH5-SAPCD1	6	31607724	31832624	572	0.24849	0.40188		751	-0.097571	0.53886	0.000803135	1
MSL2	3	135767759	136014688	380	5.0007	2.8561e-07		1003	3.2715	0.00053487	0.0248493	1
MST1	3	49621379	49826196	305	3.7454	9.0059e-05		707	0.60784	0.27165	0.0135319	1
MST1R	3	49824435	50041306	310	3.3261	0.00044036		1146	2.0656	0.019435	0.0428429	1
MSTO1	1	155479960	155684758	167	2.4611	0.0069246		326	0.65249	0.25704	0.0255948	1
MSX2	5	174051574	174257902	694	-0.70917	0.76089		376	0.91692	0.17959	0.021761	1
MTAP	9	21702634	21965969	802	3.9827	3.4062e-05		326	3.6791	0.00011703	0.00833296	1
MTCH2	11	47538857	47764206	302	0.22215	0.4121		752	3.1728	0.00075484	0.0269408	1
MTF1	1	38175238	38425292	656	2.8016	0.0025422		665	3.1351	0.00085887	0.0321121	1
MTTP	4	100385239	100645154	1010	3.2014	0.00068383		449	3.7292	9.605e-05	0.00111787	1
MTX1	1	155078489	155283630	359	2.5096	0.0060437		598	0.73619	0.23081	0.00393223	1
MTX2	2	177034122	177302753	573	0.76804	0.22123		1133	2.3306	0.0098868	0.010921	1
MUC1	1	155058299	155262706	374	2.6132	0.0044852		621	0.85933	0.19508	0.00476673	1
MUC21	6	30851484	31057675	1466	4.1917	1.3842e-05		812	3.2604	0.00055632	0.0262056	1
MUC22	6	30873728	31103179	2004	3.8836	5.1457e-05		548	0.88083	0.1892	0.0379968	1
MUS81	11	65527871	65733914	449	2.286	0.011128		789	2.9627	0.0015247	0.0461205	1
MXD3	5	176632500	176839292	384	0.58207	0.28026		1876	4.9058	4.6531e-07	0.00017105	1
MYBPC3	11	47252956	47474253	544	-1.4392	0.92496		640	1.8097	0.035171	0.000276108	1
MYBPHL	1	109734986	109949663	448	6.866	3.3017e-12		756	0.95921	0.16873	0.00175733	1
MYH11	16	15696991	16050887	1176	3.8541	5.8071e-05		934	2.8123	0.0024597	0.0426618	1
MYH7B	20	33443637	33690240	542	3.0204	0.0012624		349	0.90942	0.18156	0.0172028	1
MYL2	12	111248623	111458404	479	2.8672	0.0020703		1291	3.5753	0.00017492	0.0045854	1
MYL6B	12	56446203	56651771	256	3.2084	0.00066733		497	-0.63338	0.73676	0.0143265	1
MYO15A	17	17912019	18183116	551	3.6407	0.00013594		624	2.1537	0.015633	9.47434e-05	1
MYO19	17	34751598	34991305	366	-1.0847	0.86098		911	0.73276	0.23185	0.0142617	1
MYOF	10	94966185	95342074	1673	1.4439	0.074382		284	3.1994	0.0006886	0.0264228	1
MYOZ1	10	75291369	75501515	301	1.1331	0.12858		1035	0.68856	0.24555	0.00402473	1
MYOZ2	4	119956938	120208944	889	4.0605	2.4484e-05		575	0.59035	0.27748	0.0033997	1
MYPN	10	69765873	70071773	1056	0.68624	0.24628		787	1.9955	0.022993	0.000776632	1
MYT1	20	62695826	62973606	632	-0.92395	0.82224		613	0.52387	0.30018	0.00508581	1
N4BP2L2	13	32906624	33213022	566	4.1933	1.3749e-05		310	2.9718	0.0014803	0.0426483	1
NAA25	12	112364492	112646635	355	4.0102	3.0328e-05		524	5.0208	2.5726e-07	0.000195344	1
NADK	1	1582670	1811508	294	0.27663	0.39103		1012	2.9652	0.0015123	0.0399003	1
NAGLU	17	40587950	40796466	371	4.404	5.3142e-06		1356	4.2769	9.475e-06	7.98046e-05	1
NAP1L5	4	89517065	89719023	471	0.30518	0.38011		694	2.6775	0.0037092	0.0481417	1
NARS2	11	78047006	78385909	648	2.5304	0.0056965		427	1.9638	0.024777	0.0395587	1
NASP	1	45949659	46184578	479	0.12285	0.45111		1158	0.17561	0.4303	0.0180001	1
NAT8	2	73767849	73969537	515	1.7292	0.041885		541	0.86766	0.19279	0.00999175	1
NBEAL1	2	203779601	204182717	687	7.0593	8.3661e-13		696	3.7106	0.00010337	0.00782016	1
NCOA6	20	33202577	33513433	498	2.2572	0.011999		673	2.4095	0.0079878	0.0477191	1
NCR3	6	31456659	31660762	1123	1.4608	0.07204		683	2.9675	0.001501	0.00130141	1
NDE1	16	15637123	15920208	802	3.9909	3.2918e-05		1024	2.8979	0.0018782	0.0488031	1
NDST2	10	75461668	75671589	317	3.1371	0.00085312		695	4.0818	2.2345e-05	0.00334871	1
NDUFS3	11	47500561	47706115	247	0.18549	0.42642		508	2.9923	0.0013842	0.043246	1
NEB	2	152241852	152691001	895	1.3973	0.08116		668	3.8593	5.6847e-05	0.00562248	1
NEFH	22	29776180	29987277	618	2.9345	0.0016704		838	3.496	0.00023613	0.0137511	1
NEIL1	15	75539330	75747592	207	0.87696	0.19025		636	3.3283	0.00043684	0.0218069	1
NEK8	17	26955831	27169784	277	3.4693	0.00026089		704	3.1005	0.00096611	0.0364686	1
NEK9	14	75448817	75693778	474	4.6029	2.083e-06		547	0.67213	0.25075	0.00301992	1
NEU1	6	31726828	31930709	578	0.62904	0.26466		1616	3.4705	0.00025972	0.015477	1
NEUROD2	17	37660020	37864175	425	1.965	0.024708		561	-0.60017	0.7258	0.000851883	1
NFKBIL1	6	31414627	31626606	1513	1.7406	0.040874		807	3.0401	0.0011825	0.0405863	1
NICN1	3	49359765	49566757	338	3.9777	3.4794e-05		613	3.5862	0.00016778	0.0123252	1
NIPSNAP1	22	29850797	30077326	573	3.0143	0.0012879		553	1.5652	0.058766	0.0256372	1
NKIRAS2	17	40069593	40277656	379	3.876	5.3084e-05		472	1.2018	0.11473	0.00702374	1
NKX2-6	8	23459963	23664111	844	1.3545	0.087784		591	2.5547	0.0053135	0.000218076	1
NLRX1	11	118939042	119154726	364	1.3552	0.08768		571	-0.22768	0.59005	0.0182469	1
NME6	3	48235588	48442848	409	2.886	0.0019512		501	-0.25475	0.60054	0.000754846	1
NME9	3	137880278	138148728	374	5.3611	4.1349e-08		509	3.1084	0.00094038	0.0350377	1
NOA1	4	57729515	57943826	922	3.5698	0.00017862		671	4.1939	1.3708e-05	0.00244157	1
NOC3L	10	95992988	96222683	506	3.4217	0.00031113		882	3.3084	0.00046916	0.0234158	1
NOTCH4	6	32062619	32291844	1205	0.82707	0.2041		641	3.7419	9.1327e-05	0.00690754	1
NOTO	2	73329385	73538340	573	1.6362	0.050901		427	3.7636	8.3732e-05	4.83628e-06	1
NPTXR	22	39114455	39340017	636	2.3357	0.009754		430	0.067973	0.4729	0.001279	1
NPY	7	24223806	24431484	997	0.63109	0.26399		843	1.2581	0.10418	0.0161216	1
NR1H3	11	47169850	47390584	474	-1.1108	0.86668		697	5.4044	3.2508e-08	5.25655e-05	1
NR2C2	3	14889090	15190786	957	4.4402	4.4929e-06		532	1.1607	0.12289	0.00686968	1
NRBP1	2	27551472	27765124	315	0.77531	0.21908		964	-1.3067	0.90434	0.0142275	1
NRF1	7	129151554	129496922	1133	0.85159	0.19722		645	1.5595	0.059442	0.0466389	1
NRG1	8	31397267	32722558	4475	-0.5687	0.71522		1851	3.6961	0.00010948	0.00929999	1
NRG4	15	76134327	76404785	558	0.66599	0.25271		577	1.8182	0.034519	0.0111379	1
NRIP3	11	8902122	9125596	685	3.0774	0.0010441		649	3.1989	0.00068983	0.02756	1
NSD1	5	176460079	176827214	870	-0.22472	0.5889		562	1.8324	0.033444	0.0201482	1
NSMCE4A	10	123616602	123834743	952	0.18612	0.42617		488	2.156	0.015542	0.00917562	1
NT5C2	10	104747773	105053063	788	4.1386	1.747e-05		824	3.7984	7.2823e-05	8.08933e-05	1
NTN5	19	49064663	49276264	684	-0.32001	0.62552		726	2.8388	0.0022642	0.00889735	1
NUDT19	19	33082866	33304702	827	1.3279	0.092109		618	1.8664	0.030993	0.0425548	1
NUP160	11	47699669	47970057	461	0.15147	0.4398		1087	-0.75939	0.77619	0.00944783	1
OASL	12	121358094	121577045	875	3.6986	0.0001084		604	3.1176	0.00091159	0.033966	1
OAZ3	1	151635444	151843806	446	3.5363	0.00020286		612	1.9824	0.023718	0.0387161	1
OBFC1	10	105537317	105778045	699	2.9592	0.0015421		1149	3.3031	0.00047815	0.0231786	0
OBP2B	9	135980665	136184637	981	3.3775	0.0003657		376	2.1133	0.017289	0.000285517	0
OIT3	10	74553338	74792787	236	2.6797	0.0036839		494	3.2199	0.00064127	0.0284956	0
OPA3	19	45931024	46188122	805	2.649	0.0040363		726	11.852	1.0513e-32	0	0
OR10H1	19	15817816	16018936	959	3.842	6.1012e-05		721	15.465	3.0097e-54	0	0
OR10H4	19	15959817	16160768	1106	4.183	1.4387e-05		557	2.7192	0.0032717	0.00523312	0
OR10H5	19	15804858	16005806	979	3.5598	0.00018555		1173	2.3202	0.010166	0.0132285	0
OR11L1	1	247904229	248105198	983	2.9878	0.0014052		1361	3.2499	0.00057718	0.0265723	0
OR14A16	1	247878101	248079031	956	2.7028	0.0034374		629	5.2149	9.1979e-08	9.66701e-05	0
OR2K2	9	113989762	114190713	594	-0.90374	0.81693		404	3.0972	0.00097664	0.0194653	0
OR2L13	1	248000492	248364224	1282	2.6765	0.0037199		703	2.2327	0.012784	0.0371174	0
OR2L8	1	248012159	248213098	800	3.3619	0.00038711		646	2.9432	0.0016242	0.0481465	0
OR2T8	1	247984319	248185258	912	3.1076	0.00094303		395	2.0703	0.019213	0.000352836	0
OR2W3	1	247958888	248159833	997	3.3413	0.00041695		986	5.4337	2.7602e-08	2.0239e-05	0
OR2Y1	5	180066122	180267058	745	-1.0053	0.84261		465	2.5679	0.0051155	0.0231235	0
OR4A47	11	48410344	48611274	765	2.0153	0.021939		294	0.35128	0.36269	0.00205106	0
OR4A5	11	51311377	51512448	957	2.1713	0.014956		561	6.5753	2.427e-11	6.68514e-09	0
OR4B1	11	48138361	48339291	647	2.6356	0.0041992		723	3.4997	0.00023292	0.0151939	0
OR4C3	11	48246492	48447482	551	1.8967	0.02893		664	2.0859	0.018492	0.000129588	0
OR4C46	11	51415281	51616211	768	2.1621	0.015304		341	2.6833	0.0036445	0.000155412	0
OR4S1	11	48227774	48428704	559	1.9577	0.025131		457	3.3033	0.00047776	0.023514	0
OR4X1	11	48185412	48386330	610	2.3117	0.010396		376	3.341	0.00041732	0.0201969	0
OR4X2	11	48166655	48367567	612	2.4905	0.0063775		612	2.4254	0.0076468	0.00148269	0
OR5K1	3	98088420	98289372	640	0.3434	0.36565		525	-0.64585	0.74081	0.0491734	0
OR5K2	3	98116524	98317475	645	0.41188	0.34021		785	2.6543	0.0039731	0.00812092	0
ORC4	2	148587965	148879173	519	3.6557	0.00012825		698	0.42508	0.33539	0.000634494	0
ORMDL3	17	37977295	38183884	630	1.2263	0.11005		662	4.2886	8.9914e-06	0.00170982	0
OSM	22	30558818	30762829	492	4.2271	1.1835e-05		1359	0.98104	0.16329	0.0140601	0
OTX1	2	63177191	63384966	245	1.7024	0.044337		1574	3.8582	5.7113e-05	0.00556659	0
OVCA2	17	1845276	2046725	635	4.8892	5.0632e-07		586	0.68376	0.24706	0.000433485	0
OVOL1	11	65454504	65664690	516	3.3713	0.00037412		597	1.7985	0.036049	0.000178485	0
PACSIN3	11	47099072	47308010	393	-0.68643	0.75378		451	2.3395	0.0096549	0.000103887	0
PALMD	1	100011430	100260097	811	0.21722	0.41402		446	2.9198	0.0017515	1.95086e-05	0
PAN2	12	56610006	56827837	272	4.4738	3.842e-06		467	2.6049	0.0045953	0.0228122	0
PAQR4	16	2919245	3123490	801	0.79356	0.21373		475	0.14064	0.44408	0.0039809	0
PARP9	3	122146759	122383523	709	-0.46962	0.68069		771	3.3397	0.00041937	0.0214052	0
PBX2	6	32052509	32257963	981	1.0515	0.14651		280	2.3905	0.0084131	6.80481e-05	0
PBXIP1	1	154816558	155028567	358	4.5259	3.0071e-06		889	1.2354	0.10834	0.0187641	0
PCCB	3	135869166	136149013	431	4.4502	4.29e-06		1070	3.3148	0.00045846	0.0227561	0
PCK1	20	56036136	56241513	864	-0.57997	0.71903		1049	3.1903	0.00071071	0.0299279	0
PCMTD2	20	62787047	63007579	410	-1.0472	0.85249		1067	2.9475	0.0016019	0.0487143	0
PCNX	14	71274121	71682099	1543	-1.7256	0.95779		656	0.42707	0.33466	0.000587034	0
PCNXL3	11	65283782	65504910	426	4.3701	6.2084e-06		763	3.2449	0.0005875	0.02683	0
PCSK9	1	55405148	55630526	730	3.8604	5.66e-05		892	1.2835	0.099652	0.00479301	0
PDE3B	11	14565268	14993604	682	-0.57862	0.71858		945	2.6249	0.0043334	0.032922	0
PDE4C	19	18218770	18459010	777	2.1056	0.01762		352	7.5271	2.5936e-14	5.34328e-09	0
PDE8A	15	85423743	85782376	1232	3.681	0.00011615		878	3.4875	0.0002438	0.0154067	0
PDGFC	4	157582762	157992546	1013	-0.26947	0.60622		969	3.3693	0.00037685	0.0175124	0
PDGFD	11	103677913	104135027	1508	3.2619	0.00055338		700	2.1981	0.013971	0.0475545	0
PDILT	16	20270491	20516033	836	-0.55497	0.71054		438	4.8108	7.5147e-07	0.000295029	0
PDLIM7	5	176810394	177024606	322	0.98966	0.16117		464	5.2066	9.6169e-08	9.87373e-05	0
PDP1	8	94829082	95038296	626	1.4004	0.080693		678	3.6857	0.00011403	0.00935308	0
PDS5B	13	33060563	33452158	760	4.0532	2.5257e-05		559	2.8628	0.0020994	0.0115958	0
PDSS2	6	107373760	107880779	1213	0.71491	0.23733		463	4.1703	1.5207e-05	0.00250223	0
PDZD3	11	118956165	119160932	323	1.327	0.092251		806	2.9086	0.0018155	0.036395	0
PEMT	17	17308876	17595017	795	2.3524	0.0093261		634	1.7384	0.041068	0.000136173	0
PEX1	7	92016336	92257845	458	3.4334	0.00029804		797	4.19	1.3946e-05	0.00254664	0
PFKFB2	1	207126619	207354368	453	-0.046728	0.51864		496	3.8781	5.2628e-05	0.00466323	0
PFKFB4	3	48455116	48694227	302	0.38926	0.34854		1044	6.876	3.0777e-12	1.40089e-07	0
PFN3	5	176727107	176927637	292	0.81863	0.2065		920	0.79089	0.2145	0.0435257	0
PFN4	2	24238243	24446151	659	3.4972	0.00023508		624	-0.14649	0.55823	0.0340844	0
PGAP3	17	37727374	37944323	411	0.98748	0.1617		1020	0.23182	0.40834	0.0123379	0
PGF	14	75308532	75522467	466	3.6332	0.00013996		645	3.4519	0.00027828	0.0116523	0
PGPEP1	19	18351407	18580763	736	2.0883	0.018384		407	3.7296	9.59e-05	0.0082445	0
PHACTR1	6	12617036	13388075	2185	8.2667	6.8853e-17		893	3.411	0.00032363	0.0172453	0
PHB	17	47381409	47592267	599	3.5657	0.00018145		731	1.509	0.065649	0.00792352	0
PHF11	13	49969800	50203117	954	3.8468	5.9835e-05		1018	9.5482	6.5991e-22	8.9484e-14	0
PHLPP2	16	71578828	71858604	654	-0.34518	0.63502		756	2.4294	0.0075614	0.0121798	0
PHOSPHO1	17	47200731	47408128	616	2.3094	0.01046		322	2.5198	0.0058719	0.00143273	0
PIF1	15	65007828	65217867	586	3.0399	0.0011831		581	3.8576	5.7264e-05	0.00308967	0
PIGU	20	33048345	33365089	430	1.4581	0.072403		586	4.4257	4.8065e-06	0.000395148	0
PIGW	17	34791402	34995150	382	-1.1466	0.87422		1105	2.9393	0.0016449	0.0473838	0
PIGY	4	89342128	89544952	288	-2.1418	0.9839		711	5.684	6.5809e-09	1.83506e-05	0
PIP5K1B	9	71220329	71724092	1615	-1.1919	0.88335		619	3.1489	0.00081936	1.10968e-05	0
PKLR	1	155159083	155371225	256	2.2556	0.012047		540	0.90253	0.18339	0.0237824	0
PKMYT1	16	2922791	3130540	818	0.85253	0.19696		916	1.0516	0.1465	0.00188715	0
PKN1	19	14444165	14682679	677	-1.1283	0.8704		449	8.1418	1.947e-16	2.6076e-10	0
PLAA	9	26803367	27047468	744	0.14489	0.4424		1310	4.4291	4.7311e-06	0.0009599	0
PLAU	10	75570861	75777258	408	2.9283	0.0017041		541	1.1677	0.12147	0.0368484	0
PLCD1	3	37948986	38171154	605	-0.56779	0.71491		495	4.3297	7.4665e-06	0.0004542	0
PLCG1	20	39666160	39904357	395	4.1943	1.3686e-05		959	3.3048	0.00047515	0.020192	0
PLD3	19	40754331	40984397	548	-1.0425	0.8514		802	4.1672	1.5415e-05	0.00263216	0
PLEKHA1	10	124034093	124291871	899	3.1968	0.00069472		1026	-0.018551	0.5074	0.00195372	0
PLEKHH2	2	43764438	44095126	1384	3.5234	0.00021299		289	-0.28731	0.61306	0.00311174	0
PLEKHH3	17	40719931	40929048	298	3.5848	0.00016864		334	2.4618	0.0069113	0.00240281	0
PLEKHJ1	19	2133154	2336328	687	2.8778	0.0020025		401	2.4225	0.0077073	0.000653738	0
PLEKHO2	15	65034081	65260201	640	3.0794	0.001037		706	3.5456	0.00019585	0.00576109	0
PLG	6	161023224	161275085	837	5.4043	3.2522e-08		1566	0.23879	0.40563	0.000587272	0
PLIN4	19	4402191	4617716	718	0.21608	0.41446		2072	0.95673	0.16935	0.000338792	0
PLIN5	19	4422543	4635208	711	0.026153	0.48957		218	3.0065	0.0013214	0.0386486	0
PLXNB1	3	48345260	48571460	402	2.1485	0.015837		267	-0.079254	0.53158	0.00338999	0
PLXND1	3	129174055	129425582	592	1.8619	0.03131		870	-0.29243	0.61502	0.0404996	0
PMFBP1	16	72052995	72306349	689	2.9834	0.0014254		1323	3.6016	0.0001581	0.00306821	0
PMVK	1	154797207	155009484	407	4.3552	6.6483e-06		697	3.3993	0.00033783	0.0183516	0
PNMT	17	37724233	37926728	383	1.1278	0.12971		298	-0.19832	0.5786	0.00288544	0
POC1B	12	89713497	90020039	767	4.8321	6.7562e-07		815	0.8948	0.18545	0.00657312	0
POC1B-GALNT4	12	89813189	90020039	484	4.7372	1.0834e-06		451	3.4441	0.00028647	0.0133545	0
POFUT2	21	46583842	46807811	882	2.7216	0.0032481		422	1.4472	0.073919	0.0478645	0
POLR2B	4	57745108	57997334	1008	3.355	0.00039688		530	2.983	0.0014272	0.0212579	0
POU5F1	6	31032113	31238470	3124	3.1128	0.00092659		811	4.0945	2.1156e-05	2.01374e-05	0
PPAP2B	1	56860418	57145257	1054	5.7963	3.3897e-09		466	2.6846	0.0036303	0.0189377	0
PPARGC1A	4	23693643	23991700	975	-0.57291	0.71665		657	0.25808	0.39817	0.000676202	0
PPIA	7	44736240	44942716	495	3.3762	0.00036745		679	3.5181	0.00021729	0.00125021	0
PPIH	1	43024047	43242429	555	3.7723	8.0886e-05		663	3.437	0.00029407	0.000591749	0
PPIL4	6	149725630	149967238	601	2.8623	0.002103		1274	0.32414	0.37292	0.00145264	0
PPM1B	2	44295999	44561742	868	-0.18326	0.5727		1194	0.47503	0.31738	0.000799865	0
PPM1D	17	58577543	58843640	189	3.6378	0.00013751		904	7.4643	4.1874e-14	8.91588e-09	0
PPM1G	2	27504065	27732550	316	0.76901	0.22094		344	5.943	1.3993e-09	5.64522e-06	0
PPP1R1B	17	37683176	37892878	408	1.7751	0.037939		766	2.9856	0.0014152	0.0425053	0
PPP2R3A	3	135584514	135966752	659	4.651	1.652e-06		521	3.8049	7.0918e-05	0.00706847	0
PPT2	6	32021228	32231458	884	1.4924	0.067791		514	3.1369	0.00085371	0.0339387	0
PQLC3	2	11195497	11418998	798	1.2986	0.097035		548	3.2386	0.00060055	0.0250982	0
PRADC1	2	73355133	73560356	551	1.589	0.056032		400	-0.11612	0.54622	0.00345293	0
PRC1	15	91409267	91637881	829	3.2236	0.00063294		556	-0.18508	0.57342	0.0127737	0
PRDM8	4	81006423	81225482	670	1.8941	0.029108		1833	3.2344	0.00060953	0.0272712	0
PRELID1	5	176630762	176833960	383	0.58075	0.2807		2202	1.2722	0.10165	0.0317073	0
PREPL	2	44444747	44689001	708	0.04323	0.48276		1139	2.7454	0.0030217	0.0357232	0
PREX1	20	47140792	47544420	1385	3.5598	0.00018554		504	2.2283	0.012929	0.000260418	0
PRKACB	1	84443744	84804181	736	0.5751	0.28261		644	3.2391	0.00059957	0.00707485	0
PRKACG	9	71527448	71729039	701	-0.68508	0.75335		457	2.9066	0.0018267	0.0470945	0
PRKAG2	7	151153200	151674316	1872	0.37688	0.35313		396	4.3957	5.5206e-06	0.000928568	0
PRMT5	14	23289719	23498794	443	2.2623	0.01184		887	2.4186	0.0077899	0.00183606	0
PROCA1	17	26930533	27138872	242	3.4182	0.00031513		922	2.3469	0.0094653	0.00190046	0
PROCR	20	33659739	33865165	472	3.2606	0.00055587		387	3.9413	4.0525e-05	0.00410561	0
PRR7	5	176773795	176983287	285	1.1793	0.11915		620	1.9189	0.027498	0.0162826	0
PRRC2A	6	31488449	31705554	832	1.7784	0.037668		509	3.5927	0.00016361	0.00431478	0
PRRT1	6	32016139	32219720	798	1.6398	0.050523		410	4.6575	1.6003e-06	0.000227257	0
PRSS3	9	33650463	33899229	754	-0.036361	0.5145		419	6.6494	1.471e-11	2.71865e-09	0
PRTG	15	55803738	56135177	1340	3.774	8.0338e-05		369	2.9281	0.0017051	0.0450792	0
PRX	19	40799670	41019271	538	-1.2738	0.89864		988	1.6041	0.054351	0.00355761	0
PSMA1	11	14426421	14765180	560	-0.2649	0.60446		2922	3.9476	3.9468e-05	0.00236284	0
PSMA5	1	109841652	110069108	397	2.1789	0.01467		579	2.1112	0.017379	0.0350104	0
PSMA7	20	60611782	60818514	700	-0.54966	0.70873		1783	3.155	0.00080238	0.0324708	0
PSMB11	14	23411375	23613269	401	0.57925	0.28121		790	2.8061	0.0025071	0.0499762	0
PSMB5	14	23395059	23604429	436	1.0833	0.13935		537	0.92122	0.17847	0.0258287	0
PSMC3	11	47340319	47548024	414	-0.89421	0.8144		842	1.6924	0.045288	0.0163646	0
PSMC3IP	17	40624327	40829849	348	3.8879	5.0549e-05		1860	2.0384	0.020755	0.0277276	0
PSMD1	2	231821577	232137540	904	-1.3172	0.90611		371	1.8062	0.035447	0.00101383	0
PSMD6	3	63896224	64109686	535	1.4304	0.076306		517	-0.15714	0.56243	0.0186973	0
PSMG3	7	1506969	1709668	648	4.0455	2.6105e-05		626	4.6557	1.6141e-06	0.000640902	0
PSORS1C1	6	30982607	31207869	2781	4.0941	2.1189e-05		1340	2.1724	0.014914	0.0194049	0
PSORS1C2	6	31005310	31207127	2442	3.7893	7.5547e-05		1423	1.6863	0.045867	0.0114245	0
PSRC1	1	109722175	109925790	458	6.4514	5.542e-11		326	2.3112	0.01041	0.00255338	0
PSTPIP1	15	77187464	77429671	434	3.5828	0.00016995		360	7.1228	5.2881e-13	3.75072e-08	0
PTCH1	9	98105263	98379247	758	1.3633	0.08639		395	3.4278	0.00030422	6.41295e-05	0
PTCH2	1	45185515	45408616	542	3.0881	0.0010073		442	2.5126	0.0059923	0.000717775	0
PTGER1	19	14483277	14686174	562	-1.0722	0.85818		456	5.1084	1.6242e-07	0.000138388	0
PTGS2	1	186540943	186749559	566	0.88023	0.18937		788	3.5968	0.00016107	0.0118363	0
PTPMT1	11	47486981	47695013	235	0.25525	0.39926		793	2.3782	0.0086994	0.000266671	0
PTPN11	12	112756535	113047717	413	3.7064	0.0001051		1131	7.5821	1.6996e-14	4.96199e-09	0
PTPN21	14	88832121	89121123	506	-0.88669	0.81238		1007	5.0483	2.229e-07	0.000181374	0
PTPN9	15	75659461	75971632	414	1.574	0.057744		388	6.2719	1.7833e-10	2.6144e-08	0
PTPRA	20	2744840	3119315	923	0.56629	0.2856		428	2.8427	0.0022369	0.0488303	0
PTPRJ	11	47902109	48292394	855	3.0529	0.0011331		779	4.2071	1.2932e-05	0.000977133	0
PTRF	17	40454466	40675338	446	4.1386	1.7474e-05		549	3.7682	8.2216e-05	0.00666084	0
PURB	7	44815891	45024984	536	3.1016	0.00096239		515	4.2591	1.0262e-05	0.000762664	0
PVRL2	19	45249392	45492485	779	5.9394	1.43e-09		822	2.0869	0.01845	0.00782146	0
PYGO2	1	154829501	155034258	332	4.6378	1.7608e-06		804	2.605	0.0045931	0.0268238	0
QKI	6	163735674	164099628	1232	0.28501	0.38782		925	2.2205	0.013193	0.0013158	0
QPCTL	19	46095740	46307248	522	3.9487	3.9293e-05		536	2.7808	0.0027112	0.0356689	0
QTRT1	19	10712111	10924043	537	4.7036	1.2783e-06		885	3.4957	0.00023637	0.0146625	0
RAB24	5	176628190	176830745	380	0.52848	0.29858		640	4.9699	3.3489e-07	0.000222507	0
RAB34	17	26941298	27145286	247	3.3919	0.00034708		431	4.4604	4.0901e-06	0.00101852	0
RAB5C	17	40176993	40407062	360	4.528	2.9773e-06		909	1.714	0.043267	0.0242136	0
RAB8B	15	63381727	63659973	807	-1.1488	0.87469		987	4.1696	1.5255e-05	0.00251399	0
RAI1	17	17484786	17814765	609	4.4538	4.219e-06		2147	3.4054	0.00033037	0.000971818	0
RAMP2	17	40813211	41015060	153	3.629	0.00014224		1233	4.3588	6.5379e-06	0.00154045	0
RAN	12	131256616	131460826	801	1.6144	0.053223		441	7.2719	1.7718e-13	2.02746e-08	0
RANBP3L	5	36149103	36402011	738	-0.15355	0.56102		615	1.7125	0.043404	0.000498057	0
RAPH1	2	204198404	204500058	562	4.1266	1.8411e-05		486	4.5982	2.1305e-06	0.000669671	0
RAPSN	11	47359307	47570730	405	-0.64217	0.73962		673	1.5969	0.05514	0.000163971	0
RASGRF1	15	79152288	79483215	976	3.2546	0.00056784		520	-0.67953	0.7516	0.00806251	0
RASIP1	19	49123841	49343970	599	0.15424	0.43871		429	2.8848	0.0019585	0.00799571	0
RBM23	14	23269853	23488396	537	3.3153	0.00045764		346	0.894	0.18566	0.0113805	0
RBMS2	12	56815608	57089980	558	2.5554	0.0053036		496	-0.11108	0.54422	0.0115824	0
RBPMS2	15	64932094	65167770	571	2.8262	0.0023553		391	3.3666	0.00038057	0.0191267	0
RCCD1	15	91398105	91606355	740	3.31	0.00046642		440	3.0664	0.0010832	0.00364507	0
RELA	11	65321066	65530443	426	4.2189	1.2275e-05		821	3.0862	0.0010136	0.0369528	0
REM2	14	23252431	23456889	581	3.0753	0.0010515		766	3.657	0.00012758	0.0103045	0
RERG	12	15160715	15474411	884	1.3021	0.096444		787	15.904	2.9718e-57	0	0
REST	4	57674041	57902010	952	3.3801	0.00036228		426	3.5606	0.000185	0.0125289	0
RGS14	5	176684843	176899599	359	0.39877	0.34503		773	3.68	0.00011662	0.00961073	0
RHOA	3	49296578	49549526	383	3.4432	0.00028741		671	2.9974	0.0013614	0.0432983	0
RHPN2	19	33369497	33655824	1113	1.3764	0.084347		483	1.9957	0.022982	0.0375469	0
RNASEH2C	11	65385143	65588409	475	4.0813	2.2395e-05		354	6.8736	3.1309e-12	1.01084e-07	0
RNF112	17	19214490	19420589	342	2.8068	0.0025015		524	2.0805	0.018738	0.0160337	0
RNF123	3	49626949	49858962	330	3.6352	0.00013889		859	5.1277	1.4662e-07	7.07995e-05	0
RNF168	3	196095656	196330639	677	-1.0632	0.85616		1005	2.0405	0.020652	8.97401e-05	0
RNF181	2	85722836	85924831	536	6.2316	2.308e-10		991	1.9298	0.026818	0.000182451	0
RNF214	11	117003340	117256404	721	3.235	0.00060816		351	0.90194	0.18354	0.00880597	0
RNF215	22	30674802	30883302	639	3.3199	0.00045023		708	0.50007	0.30851	0.0497013	0
RNF26	11	119105209	119308024	316	1.6932	0.045208		968	2.8	0.0025548	0.0244491	0
RNF41	12	56496287	56715753	258	3.6978	0.00010875		955	2.75	0.0029801	0.026121	0
RNF5	6	32046161	32248570	948	1.2672	0.10255		1020	2.9758	0.0014613	0.0240831	0
RNLS	10	89933620	90443082	1252	0.93856	0.17398		901	1.3096	0.095174	0.00443699	0
ROCK2	2	11221777	11584711	1287	0.76729	0.22145		536	5.0908	1.7828e-07	0.000119162	0
RORC	1	151678546	151904348	549	3.3244	0.00044303		572	5.328	4.9656e-08	6.6771e-05	0
RP1	8	55428626	55643394	584	2.2293	0.012895		656	5.7904	3.5114e-09	1.26372e-05	0
RP9	7	33034409	33249002	695	1.0142	0.15524		636	5.3028	5.7014e-08	7.56039e-05	0
RPL13	16	89527064	89733237	670	3.7299	9.579e-05		624	5.0143	2.6617e-07	0.000202288	0
RPL23A	17	26946999	27151374	262	3.3291	0.0004356		623	5.0075	2.7569e-07	0.000207055	0
RPL6	12	112742993	112947443	224	3.8292	6.4293e-05		614	5.9104	1.7061e-09	7.85406e-06	0
RPRML	17	44955521	45156614	598	3.7615	8.4457e-05		633	6.1467	3.9555e-10	3.09749e-06	0
RPS27L	15	63345538	63549741	664	-0.98535	0.83777		659	6.1523	3.8178e-10	3.04074e-06	0
RRAS2	11	14199465	14486052	582	0.08255	0.4671		658	6.0579	6.8959e-10	4.45983e-06	0
RRP1B	21	44979431	45215960	632	3.5966	0.00016118		3189	4.4626	4.0482e-06	0.00114223	0
RSG1	1	16458181	16663659	478	3.6339	0.00013958		978	3.7204	9.9439e-05	0.00777149	0
RSPH6A	19	46198967	46418605	617	3.3537	0.00039865		407	2.3863	0.0085099	0.00060334	0
RTN4RL1	17	1737970	2028178	911	3.9487	3.9283e-05		800	3.0034	0.0013348	0.0450895	0
RUSC1	1	155190639	155400909	238	2.1956	0.014061		380	0.02558	0.4898	0.00134068	0
S100A10	1	151855385	152066714	479	-0.12747	0.55071		504	3.4159	0.00031784	0.0113776	0
S100A11	1	151904981	152109511	374	0.20634	0.41826		969	3.0098	0.001307	0.00428176	0
SAPCD1	6	31630772	31832624	506	-0.020091	0.50801		815	5.4929	1.9766e-08	2.69213e-05	0
SARS	1	109656514	109880804	634	6.2339	2.2744e-10		791	5.353	4.3264e-08	4.55879e-05	0
SART3	12	108815990	109055165	845	0.74492	0.22816		506	4.263	1.0086e-05	0.00179675	0
SAYSD1	6	38971839	39182865	819	4.8944	4.9298e-07		1033	2.7162	0.0033019	0.000186505	0
SBF2	11	9700213	10415754	2572	4.0734	2.3165e-05		616	3.3273	0.00043851	0.0104008	0
SCAF1	19	50045381	50261906	476	1.1125	0.13297		331	2.5468	0.0054365	8.6033e-05	0
SCAMP3	1	155125769	155332176	297	2.5877	0.0048314		386	3.5096	0.00022437	0.0120764	0
SCARB1	12	125162173	125448519	1115	5.2918	6.0554e-08		397	3.46	0.00027005	0.0152753	0
SCARB2	4	76979891	77235052	1218	-0.67806	0.75113		369	3.421	0.00031199	0.0167827	0
SCN5A	3	38489552	38791164	843	-0.30228	0.61878		672	-0.88373	0.81158	0.0252235	0
SCUBE2	11	8941046	9213150	746	3.2982	0.00048661		430	2.8143	0.0024444	0.0498029	0
SCYL1	11	65192547	65406182	348	2.1703	0.014992		629	3.9307	4.2358e-05	0.00359354	0
SDCCAG8	1	243319306	243763393	717	0.94211	0.17307		3039	1.8793	0.030101	0.00559745	0
SDF2	17	26875373	27089207	203	3.119	0.00090743		390	-0.0084743	0.50338	0.00213463	0
SEBOX	17	26591289	26792173	347	2.6817	0.0036629		534	7.0701	7.7428e-13	1.36673e-10	0
SEC14L2	22	30692929	30921291	746	2.7797	0.0027208		462	5.2647	7.0214e-08	8.0227e-05	0
SEC24C	10	75404130	75631933	284	2.6244	0.0043403		413	0.85105	0.19737	0.00194659	0
SEC61A1	3	127671211	127890526	538	3.7041	0.00010609		386	6.8632	3.3667e-12	4.23491e-10	0
SECISBP2L	15	49180834	49438760	633	0.32091	0.37414		1030	2.9987	0.0013555	0.0451029	0
SELPLG	12	108915679	109127670	618	1.2659	0.10278		1009	1.5504	0.060525	0.00017449	0
SEMA6B	19	4442599	4659771	761	0.415	0.33907		970	3.29	0.00050097	0.0242833	0
SERTAD1	19	40828408	41031932	507	-1.3619	0.91339		868	4.5063	3.2981e-06	0.000719901	0
SERTAD2	2	64758754	64981046	455	-0.90404	0.81701		1957	3.118	0.00091044	0.00625062	0
SERTAD3	19	40846747	41050282	516	-0.82086	0.79414		827	3.4079	0.00032734	0.0161466	0
SETDB1	1	150798814	151037220	497	3.2085	0.00066716		427	3.7611	8.459e-05	0.0067891	0
SETDB2	13	49918428	50169139	925	3.9282	4.2786e-05		1175	3.5935	0.00016314	0.0118425	0
SF3A1	22	30627976	30852913	593	3.893	4.9514e-05		839	3.4956	0.00023651	0.0153078	0
SF3A2	19	2136815	2348678	722	2.8187	0.0024112		1205	2.1246	0.016811	0.0298776	0
SF3A3	1	38322651	38555761	542	3.9164	4.4934e-05		1254	5.2608	7.1704e-08	2.95871e-05	0
SFTPB	2	85784439	85995864	553	4.2417	1.1091e-05		816	0.97684	0.16433	0.0389112	0
SFXN2	10	104374297	104598946	541	3.7033	0.00010642		551	1.827	0.03385	0.000684657	0
[truncated: 299 more rows]

## Sheet: Table S9
Table S9 Genes shared by CAD and CKD with MAGMA
[truncated: 74 more rows]

[truncated: 8 more sheets: Table S10, Table S11, Table S12, Table S13, Table S14, Table S15, Table S16, Table S17]
